# Supplementary material for: Bis(3-carboxy­anilinum) bis­(perchlorate) monohydrate
Source: Acta Crystallogr Sect E Struct Rep Online. 2009 Jul 4;65(Pt 8):o1770–1. doi: 10.1107/S1600536809025173 (PMC2977409; doi:10.1107/S1600536809025173)
Supplement: Supplementary file 2 [file e-65-o1770-Isup2.hkl]

#
# h,k,l, Fc-squared, Fo-squared, sigma(Fo-squared) and status flag
#
data_I
_shelx_title ' aabg in P -1'
_shelx_refln_list_code          4
_shelx_F_calc_maximum      145.58
_exptl_crystal_F_000       508.00
_reflns_d_resolution_high  0.6602
 
loop_
 _symmetry_equiv_pos_as_xyz
 'x, y, z'
 '-x, -y, -z'
 
_cell_length_a     4.9170
_cell_length_b    12.4030
_cell_length_c    17.1030
_cell_angle_alpha  70.520
_cell_angle_beta   88.697
_cell_angle_gamma  86.166
 
_shelx_F_squared_multiplier     1.000
 
loop_
 _refln_index_h
 _refln_index_k
 _refln_index_l
 _refln_F_squared_calc
 _refln_F_squared_meas
 _refln_F_squared_sigma
 _refln_observed_status
   1   0   0      317.09      326.32      5.05 o
   2   0   0    11327.39    12156.72    208.38 o
   3   0   0      190.03      184.69      6.31 o
   4   0   0       55.61       57.21      6.03 o
   5   0   0      217.66      214.56      9.82 o
   6   0   0      236.57      244.28     17.25 o
   7   0   0      113.49      119.06     32.95 o
  -7   1   0        0.20       -4.63     23.42 o
  -6   1   0       27.40       30.85     11.92 o
  -5   1   0      277.38      272.47     10.66 o
  -4   1   0       57.19       71.94      6.59 o
  -3   1   0      677.62      718.55     13.18 o
  -2   1   0     4414.40     4474.38     80.07 o
  -1   1   0     3010.54     3012.61     37.72 o
   1   1   0     2204.39     2164.90     23.00 o
   2   1   0     6040.83     6031.38     92.27 o
   3   1   0      592.01      633.99     12.34 o
   4   1   0       93.42      102.93      6.03 o
   5   1   0      373.12      362.50     10.66 o
   6   1   0        6.24        4.49     11.50 o
   7   1   0        5.22        4.21     19.77 o
  -7   2   0      238.25      257.75     36.74 o
  -6   2   0        0.11        0.98     23.70 o
  -5   2   0      291.79      265.74     12.62 o
  -4   2   0      863.76      917.68     17.95 o
  -3   2   0      874.46      972.65     18.65 o
  -2   2   0       66.55       53.43      3.93 o
  -1   2   0     1924.50     1756.41     26.64 o
   0   2   0     1981.86     1844.05     25.38 o
   1   2   0      129.94      144.44      2.24 o
   2   2   0        4.73        9.26      1.96 o
   3   2   0       96.43       99.85      4.35 o
   4   2   0      589.37      624.03     13.18 o
   5   2   0      256.83      266.86     10.10 o
   6   2   0      451.64      432.90     17.11 o
   7   2   0       19.36        0.70     20.47 o
  -7   3   0       32.97       31.97     24.40 o
  -6   3   0      135.12      148.51     24.40 o
  -5   3   0      239.74      237.13     19.35 o
  -4   3   0       21.25       26.78      8.69 o
  -3   3   0     2557.80     2681.94     51.32 o
  -2   3   0      701.47      797.22     19.35 o
  -1   3   0       21.66       17.67      1.82 o
   0   3   0       16.77       25.10      2.10 o
   1   3   0      862.86      740.71      9.82 o
   2   3   0      972.17     1047.25     14.16 o
   3   3   0      513.98      557.28     10.38 o
   4   3   0     1914.94     2000.55     37.72 o
   5   3   0      434.76      425.18     14.16 o
   6   3   0      441.30      445.94     17.39 o
   7   3   0        0.13       26.64     21.88 o
  -7   4   0        1.83       60.86     26.50 o
  -6   4   0      105.06      102.79     23.84 o
  -5   4   0      405.34      415.65     26.78 o
  -4   4   0     2124.67     2227.17     50.62 o
  -3   4   0      940.84      944.60     24.82 o
  -2   4   0       55.58       73.76      4.63 o
  -1   4   0        9.60        5.75      2.66 o
   0   4   0      837.45      889.07     19.91 o
   1   4   0      648.71      708.87     10.24 o
   2   4   0     1378.99     1495.29     19.21 o
   3   4   0     2429.76     2488.70     37.58 o
   4   4   0       16.44       26.08      7.43 o
   5   4   0      117.73      103.91     13.04 o
   6   4   0      149.23      158.18     15.15 o
   7   4   0       33.34       45.58     26.22 o
  -6   5   0      317.01      350.86     35.34 o
  -5   5   0       48.12       62.26     15.99 o
  -4   5   0       63.35       55.39     10.10 o
  -3   5   0     1807.04     1865.79     45.01 o
  -2   5   0      194.03      175.85      7.01 o
  -1   5   0     5563.56     5925.93     99.70 o
   0   5   0      169.29      210.35      8.41 o
   1   5   0      371.22      334.59      6.31 o
   2   5   0      658.39      716.73     10.10 o
   3   5   0        4.37        7.57      5.89 o
   4   5   0       35.02       29.87      6.45 o
   5   5   0        3.62       15.85     12.90 o
   6   5   0      166.34      186.51     17.25 o
   7   5   0       53.81       55.11     27.35 o
  -6   6   0      453.34      447.06     35.06 o
  -5   6   0       36.83       30.15     16.83 o
  -4   6   0      749.14      773.38     33.52 o
  -3   6   0       50.71       64.65      8.83 o
  -2   6   0      448.13      454.21     12.20 o
  -1   6   0      294.97      325.76      8.27 o
   0   6   0      513.26      563.17     15.29 o
   1   6   0       36.18       56.23      3.37 o
   2   6   0      205.04      225.91      5.61 o
   3   6   0      208.96      213.99      8.97 o
   4   6   0        8.38        1.12      6.03 o
   5   6   0      254.86      253.12     16.41 o
   6   6   0       10.48        9.12     16.55 o
   7   6   0      160.78      110.64     25.52 o
  -6   7   0       19.72       -1.82     30.99 o
  -5   7   0      111.02      150.89     23.70 o
  -4   7   0      518.13      600.19     29.73 o
  -3   7   0     1388.39     1440.18     32.81 o
  -2   7   0      474.83      517.74     13.46 o
  -1   7   0      233.57      234.19      7.57 o
   0   7   0     2052.24     2127.32     42.21 o
   1   7   0      250.26      269.95      7.01 o
   2   7   0      405.69      399.38      8.69 o
   3   7   0      652.27      663.58     14.86 o
   4   7   0      210.07      195.20     10.38 o
   5   7   0      128.91      115.27     16.97 o
   6   7   0        8.12       26.78     18.23 o
   7   7   0      220.88      263.92     51.32 o
  -6   8   0      121.51      105.17     27.21 o
  -5   8   0       99.41       71.94     20.33 o
  -4   8   0      126.99      119.20     17.11 o
  -3   8   0        0.89       11.50      6.31 o
  -2   8   0      646.51      663.58     17.25 o
  -1   8   0      104.09      113.17      6.31 o
   0   8   0     1353.45     1392.36     29.73 o
   1   8   0       25.89       34.92      4.35 o
   2   8   0      263.36      256.06      7.29 o
   3   8   0      139.67      133.92      7.43 o
   4   8   0        0.29        1.68      7.43 o
   5   8   0       37.41       28.33     14.02 o
   6   8   0       53.75       79.79     23.70 o
  -6   9   0       83.23       59.04     38.28 o
  -5   9   0        1.42      -24.12     24.12 o
  -4   9   0       77.64       78.67     20.75 o
  -3   9   0       34.65       25.80     11.36 o
  -2   9   0        0.71        1.12      6.03 o
  -1   9   0       82.67       92.55      7.01 o
   0   9   0     1749.88     1779.68     33.38 o
   1   9   0       35.98       35.76      4.77 o
   2   9   0      682.14      670.87     12.76 o
   3   9   0      103.59       95.64      7.57 o
   4   9   0      341.09      347.35     13.88 o
   5   9   0       31.48       21.46     13.88 o
   6   9   0       31.29       21.60     19.63 o
  -5  10   0        0.53       19.91     24.12 o
  -4  10   0        0.11       23.14     21.03 o
  -3  10   0      868.03      869.30     38.28 o
  -2  10   0        6.34        1.12      7.85 o
  -1  10   0       45.30       35.76     10.80 o
   0  10   0      222.40      225.07      9.54 o
   1  10   0     1025.40     1040.10     19.07 o
   2  10   0      272.17      273.59      8.27 o
   3  10   0      419.59      396.86     12.34 o
   4  10   0        0.20      -10.80     10.80 o
   5  10   0       12.07       16.69     14.58 o
   6  10   0       95.05       79.23     21.32 o
  -5  11   0       15.08       24.40     36.32 o
  -4  11   0      137.31      159.86     27.35 o
  -3  11   0       50.55       64.65     17.11 o
  -2  11   0       12.71       11.50     11.08 o
  -1  11   0     1257.14     1302.19     34.64 o
   0  11   0        0.47       -7.15      9.82 o
   1  11   0      151.18      147.80      8.27 o
   2  11   0      363.16      320.57     11.92 o
   3  11   0      119.52      138.13     11.22 o
   4  11   0      378.11      366.71     18.51 o
   5  11   0       12.02       24.68     16.41 o
  -5  12   0       21.21       25.94     38.70 o
  -4  12   0       69.95       90.73     26.78 o
  -3  12   0      161.42      207.26     25.80 o
  -2  12   0      317.25      356.61     19.49 o
  -1  12   0      960.67      998.31     31.69 o
   0  12   0      103.86      101.95     14.72 o
   1  12   0      283.85      269.67     10.66 o
   2  12   0      460.66      426.59     14.58 o
   3  12   0       41.28       40.67     14.44 o
   4  12   0        2.91       -4.63     15.15 o
   5  12   0       41.56       45.58     20.19 o
  -4  13   0      263.39      235.03     30.57 o
  -3  13   0       28.49        8.13     19.63 o
  -2  13   0      123.64      105.31     16.13 o
  -1  13   0       42.93       38.42     13.04 o
   0  13   0       41.39       38.56     19.49 o
   1  13   0        0.81        2.94     12.34 o
   2  13   0       97.08       89.05     12.76 o
   3  13   0      203.04      219.46     19.63 o
   4  13   0       29.39       21.88     22.02 o
   5  13   0      242.11      269.95     34.78 o
  -4  14   0       36.17       84.28     57.07 o
  -3  14   0       25.15       20.89     22.72 o
  -2  14   0       13.92       21.18     19.49 o
  -1  14   0      212.44      189.45     17.11 o
   0  14   0       39.75       51.75     22.02 o
   1  14   0       30.25       43.05     12.76 o
   2  14   0        6.44       27.77     18.37 o
   3  14   0        9.97       21.03     16.27 o
   4  14   0      388.59      401.20     27.06 o
  -3  15   0      157.24      166.88     32.53 o
  -2  15   0      461.88      488.01     40.25 o
  -1  15   0       77.99       93.82     18.37 o
   0  15   0      450.97      478.89     25.52 o
   1  15   0        0.05       -9.96     13.88 o
   2  15   0        6.37       14.30     17.11 o
   3  15   0        4.95        3.09     25.52 o
   4  15   0       76.28      103.21     35.34 o
  -2  16   0      121.85      101.95     26.22 o
  -1  16   0       11.11       27.21     21.60 o
   0  16   0      179.12      203.62     18.51 o
   1  16   0        1.67       -6.87     30.29 o
   2  16   0      295.78      273.59     31.27 o
   3  16   0      121.01      136.17     29.17 o
  -1  17   0      280.94      260.97     33.23 o
   0  17   0      164.57      134.34     22.16 o
   1  17   0       46.44       35.20     27.91 o
   2  17   0       52.78       42.91     25.10 o
  -2 -17   1      119.82       67.45     32.81 o
  -1 -17   1        0.44       20.75     30.01 o
   0 -17   1       29.25       29.17     20.47 o
   1 -17   1       27.74       10.80     37.44 o
  -3 -16   1       18.98       44.87     46.28 o
  -2 -16   1        0.17      -16.69     27.49 o
  -1 -16   1       18.78       52.87     25.94 o
   0 -16   1       54.43       65.77     15.71 o
   1 -16   1       13.91       14.44     18.93 o
   2 -16   1       32.94        7.85     25.66 o
  -4 -15   1       20.26       10.10     46.42 o
  -3 -15   1      179.91      197.45     33.52 o
  -2 -15   1        7.02        9.54     18.65 o
  -1 -15   1        6.71        1.68     15.71 o
   0 -15   1      184.27      185.11     19.63 o
   1 -15   1       98.27       93.39     17.95 o
   2 -15   1      188.70      243.58     35.48 o
   3 -15   1       51.53        8.83     35.76 o
  -4 -14   1        8.78      -17.67     27.77 o
  -3 -14   1        9.64       -9.40     22.58 o
  -2 -14   1       20.21       17.11     16.69 o
  -1 -14   1      113.05      118.08     16.13 o
   0 -14   1       12.07       18.65     16.27 o
   1 -14   1      246.81      252.00     20.19 o
   2 -14   1      380.78      388.72     29.59 o
   3 -14   1      766.31      818.53     42.07 o
   4 -14   1       25.15       60.16     41.79 o
  -5 -13   1       35.28       20.19     28.05 o
  -4 -13   1       87.02      108.40     24.40 o
  -3 -13   1      184.87      180.62     18.23 o
  -2 -13   1       87.01       85.68     13.32 o
  -1 -13   1       18.95       20.61     11.64 o
   0 -13   1        9.26       -5.61     15.99 o
   1 -13   1      664.66      685.45     26.36 o
   2 -13   1       10.74      -17.39     17.39 o
   3 -13   1       89.61       91.01     25.94 o
   4 -13   1       62.05       56.65     25.66 o
  -5 -12   1        0.39      -12.34     20.75 o
  -4 -12   1      130.14      167.86     20.19 o
  -3 -12   1        8.44        3.09     15.57 o
  -2 -12   1        1.33        3.23     11.50 o
  -1 -12   1      648.59      645.63     18.23 o
   0 -12   1        5.43       21.32     15.43 o
   1 -12   1       34.30       35.90     13.60 o
   2 -12   1       67.46       52.03     13.32 o
   3 -12   1       61.51       72.50     19.35 o
   4 -12   1        0.45       -5.33     22.58 o
   5 -12   1      141.08       98.72     44.03 o
  -5 -11   1        0.02        7.43     17.25 o
  -4 -11   1      188.13      179.50     21.18 o
  -3 -11   1        2.82       -0.42      7.99 o
  -2 -11   1       83.21      107.84      9.68 o
  -1 -11   1      524.72      484.50     14.86 o
   0 -11   1      239.02      239.80     18.79 o
   1 -11   1       11.11       12.90     11.78 o
   2 -11   1        0.03        9.54     11.36 o
   3 -11   1      252.13      267.84     25.10 o
   4 -11   1       62.01       78.39     21.46 o
   5 -11   1       67.87       70.40     25.24 o
  -6 -10   1       22.45        9.12     27.77 o
  -5 -10   1       25.95       48.94     17.39 o
  -4 -10   1      107.38      101.95     12.34 o
  -3 -10   1       46.83       43.05      7.71 o
  -2 -10   1     1124.42     1118.63     20.47 o
  -1 -10   1        0.01        1.96      6.31 o
   0 -10   1      339.08      301.78     11.50 o
   1 -10   1      174.82      185.81     13.32 o
   2 -10   1       99.49       62.12     11.50 o
   3 -10   1      157.04      166.32     13.04 o
   4 -10   1       68.07       46.84     22.58 o
   5 -10   1       63.81       79.37     35.62 o
  -6  -9   1       84.21      102.51     26.08 o
  -5  -9   1        1.16        9.82     14.02 o
  -4  -9   1      122.57      110.92     11.78 o
  -3  -9   1      197.97      192.82      9.12 o
  -2  -9   1       72.95       63.67      5.47 o
  -1  -9   1       78.85       72.78      5.33 o
   0  -9   1     2303.21     2340.19     42.91 o
   1  -9   1        2.60       -0.42      5.05 o
   2  -9   1      417.31      331.65     11.36 o
   3  -9   1      192.41      180.90     12.76 o
   4  -9   1       50.79       37.16     17.81 o
   5  -9   1        1.48       12.76     22.30 o
   6  -9   1       27.66       21.74     38.84 o
  -6  -8   1        9.87        5.61     20.33 o
  -5  -8   1        2.82       -0.70     14.72 o
  -4  -8   1       55.51       40.95      9.54 o
  -3  -8   1     2041.37     2073.05     36.60 o
  -2  -8   1      108.73       94.80      5.05 o
  -1  -8   1      390.10      375.12      8.97 o
   0  -8   1      654.96      669.75     17.11 o
   1  -8   1       47.72       40.25      5.33 o
   2  -8   1     2481.02     2470.05     47.40 o
   3  -8   1       72.30       86.38     11.64 o
   4  -8   1       13.47       16.97     20.89 o
   5  -8   1        0.15      -11.36     26.92 o
   6  -8   1       59.40       80.63     26.64 o
  -6  -7   1        0.99       14.86     15.85 o
  -5  -7   1      165.26      187.63     17.11 o
  -4  -7   1        0.32        2.94      6.59 o
  -3  -7   1        0.77        7.15      4.63 o
  -2  -7   1      163.98      153.13      5.75 o
  -1  -7   1     1706.55     1723.45     27.91 o
   0  -7   1     1859.48     1838.72     39.55 o
   1  -7   1        0.43        4.63      4.21 o
   2  -7   1        7.44        6.87      4.35 o
   3  -7   1      364.40      359.84     13.04 o
   4  -7   1      463.08      425.18     24.54 o
   5  -7   1        0.07       -8.27     16.41 o
   6  -7   1       71.11       74.18     25.24 o
  -7  -6   1       40.77       38.70     31.41 o
  -6  -6   1      256.27      237.13     21.88 o
  -5  -6   1       99.97       98.30     15.71 o
  -4  -6   1      134.85      143.32      8.97 o
  -3  -6   1      943.51      962.41     18.51 o
  -2  -6   1        1.05       -0.98      2.52 o
  -1  -6   1     1052.54     1102.50     19.91 o
   0  -6   1     1363.67     1432.33     31.83 o
   1  -6   1       48.82       25.52      3.93 o
   2  -6   1      718.18      699.34     14.02 o
   3  -6   1        9.69       16.27      6.03 o
   4  -6   1      243.09      252.28     19.49 o
   5  -6   1        8.99       -2.94     18.65 o
   6  -6   1      117.69       85.12     26.22 o
  -7  -5   1        1.43      -22.30     24.96 o
  -6  -5   1       98.18       98.02     16.97 o
  -5  -5   1       85.13       79.23     14.44 o
  -4  -5   1      910.76      971.25     20.61 o
  -3  -5   1       52.76       46.28      5.61 o
  -2  -5   1      211.63      243.72      5.47 o
  -1  -5   1       38.45       16.27      3.09 o
   0  -5   1       22.51       22.44      6.03 o
   1  -5   1      612.84      607.49     12.20 o
   2  -5   1      186.84      204.46      7.01 o
   3  -5   1     1670.03     1693.58     39.12 o
   4  -5   1       80.21       91.29     17.81 o
   5  -5   1        0.25        9.82     17.39 o
   6  -5   1       19.52        1.82     21.03 o
  -7  -4   1        0.12       13.46     26.22 o
  -6  -4   1       60.85       61.14     13.18 o
  -5  -4   1      139.27      126.21     13.74 o
  -4  -4   1      976.48     1022.85     22.44 o
  -3  -4   1        0.90       -3.51      3.93 o
  -2  -4   1      244.77      194.78      5.89 o
  -1  -4   1      116.63      112.89      3.09 o
   0  -4   1     3974.50     3938.42     89.61 o
   1  -4   1     1840.02     1816.85     29.31 o
   2  -4   1     1164.78     1263.91     24.26 o
   3  -4   1        4.19        5.61      6.31 o
   4  -4   1        0.86        1.68      7.29 o
   5  -4   1      290.53      323.66     26.08 o
   6  -4   1       57.00       57.78     23.28 o
   7  -4   1       10.42      -11.50     36.46 o
  -7  -3   1        4.94       -3.37     21.46 o
  -6  -3   1      423.72      428.97     19.21 o
  -5  -3   1       33.30       22.02      9.82 o
  -4  -3   1      898.85      893.98     19.21 o
  -3  -3   1        4.78        6.59      4.07 o
  -2  -3   1      988.20      946.57     15.00 o
  -1  -3   1     1169.02     1180.75     17.67 o
   0  -3   1     1133.17     1127.75     25.10 o
   1  -3   1     1358.06     1323.09     22.30 o
   2  -3   1     1398.56     1437.10     25.38 o
   3  -3   1     1834.42     1821.19     36.32 o
   4  -3   1       74.86       71.52      8.13 o
   5  -3   1        5.17       -2.80     12.76 o
   6  -3   1       27.66       14.58     20.05 o
   7  -3   1      168.06      141.21     37.16 o
  -7  -2   1      149.92      151.45     32.53 o
  -6  -2   1       69.74       76.71     12.20 o
  -5  -2   1        5.59       13.18      7.99 o
  -4  -2   1      145.55      146.26      6.17 o
  -3  -2   1      218.85      201.23      4.91 o
  -2  -2   1      235.18      273.03      4.49 o
  -1  -2   1       32.01       19.91      1.12 o
   0  -2   1    21192.76    20884.62    330.53 o
   1  -2   1      680.28      617.86      9.12 o
   2  -2   1      337.37      328.00      9.40 o
   3  -2   1      638.12      608.47     14.44 o
   4  -2   1       80.71       92.97      7.43 o
   5  -2   1      631.41      685.88     18.37 o
   6  -2   1        4.70       -8.41     16.83 o
   7  -2   1      213.40      193.38     29.87 o
  -7  -1   1        0.27      -21.88     21.88 o
  -6  -1   1        0.08        3.23     11.64 o
  -5  -1   1       50.96       51.04      6.73 o
  -4  -1   1       71.10       69.98      5.89 o
  -3  -1   1      365.42      362.78      8.55 o
  -2  -1   1      998.45      963.39     15.15 o
  -1  -1   1     1035.71     1088.62     10.80 o
   1  -1   1       30.36       39.55      1.54 o
   2  -1   1      513.46      458.00      9.12 o
   3  -1   1      461.26      568.64     12.06 o
   4  -1   1       82.55       73.48      5.75 o
   5  -1   1      196.42      190.58     10.10 o
   6  -1   1      183.47      182.72     17.67 o
   7  -1   1       22.41       22.86     20.61 o
  -7   0   1      550.94      563.17     29.59 o
  -6   0   1      169.47      151.45     15.29 o
  -5   0   1      183.61      160.85      8.69 o
  -4   0   1      204.21      216.94      8.27 o
  -3   0   1      218.50      213.57      7.15 o
  -2   0   1      495.05      498.95      8.55 o
  -1   0   1        0.21        4.49      1.26 o
   1   0   1        7.58       11.50      1.54 o
   2   0   1     1869.70     2028.18     40.53 o
   3   0   1       17.79       23.00      4.49 o
   4   0   1      438.37      463.47     11.78 o
   5   0   1        0.46        4.91      6.45 o
   6   0   1      102.69       97.60     12.90 o
   7   0   1       53.67       55.53     23.28 o
  -7   1   1        4.31       -6.17     21.03 o
  -6   1   1       56.38       58.76     14.44 o
  -5   1   1       81.29       86.52     10.10 o
  -4   1   1      265.58      278.78      9.26 o
  -3   1   1     3149.98     3406.52     51.89 o
  -2   1   1     1186.46     1246.66     19.49 o
  -1   1   1     2494.54     2455.46     30.43 o
   1   1   1     1214.59     1161.96     16.55 o
   2   1   1     3636.58     3587.14     64.93 o
   3   1   1     1313.47     1429.67     23.84 o
   4   1   1      255.36      263.92      8.27 o
   5   1   1      140.37      150.19      8.13 o
   6   1   1       28.08       17.81     11.36 o
   7   1   1        0.17       -6.73     17.53 o
  -7   2   1        7.14       15.15     26.22 o
  -6   2   1       46.56       26.78     23.84 o
  -5   2   1       91.34      121.16     11.36 o
  -4   2   1      388.11      389.28     10.66 o
  -3   2   1      146.27      140.93      5.75 o
  -2   2   1      292.70      276.54      6.31 o
  -1   2   1     7534.63     7049.04     89.89 o
   0   2   1      825.26      804.37     10.94 o
   1   2   1     2992.59     2873.35     31.97 o
   2   2   1      267.69      292.38      5.61 o
   3   2   1     1182.95     1120.87     19.49 o
   4   2   1        4.49        4.77      4.77 o
   5   2   1      535.73      566.40     13.88 o
   6   2   1        1.90       -2.24     12.76 o
   7   2   1        7.72        0.42     20.19 o
  -7   3   1       50.00       26.78     27.91 o
  -6   3   1      154.50      166.17     22.30 o
  -5   3   1        9.09        4.77     14.02 o
  -4   3   1       46.89       55.39      7.71 o
  -3   3   1      753.71      828.21     24.40 o
  -2   3   1      646.19      623.19     13.60 o
  -1   3   1     2195.75     2177.94     30.57 o
   0   3   1      678.85      680.69      9.26 o
   1   3   1     4702.35     4322.93     49.64 o
   2   3   1      367.62      357.17      7.01 o
   3   3   1      785.20      860.46     14.16 o
   4   3   1      594.33      597.25     14.58 o
   5   3   1       76.53       66.33      9.12 o
   6   3   1      140.16      135.88     15.15 o
   7   3   1       15.61       17.81     21.60 o
  -7   4   1        0.53       24.40     24.68 o
  -6   4   1      435.16      458.00     36.32 o
  -5   4   1        9.65       -4.91     13.46 o
  -4   4   1     2405.94     2445.79     57.07 o
  -3   4   1        0.16        2.10      5.61 o
  -2   4   1       20.05       16.69      3.79 o
  -1   4   1     1434.39     1388.44     22.30 o
   0   4   1     6051.25     5740.12     93.82 o
   1   4   1     2051.33     2090.02     25.94 o
   2   4   1        6.02        7.71      1.82 o
   3   4   1      202.45      189.17      5.89 o
   4   4   1       96.17      104.75      8.69 o
   5   4   1      442.51      422.80     14.86 o
   6   4   1       39.26       32.67     12.62 o
   7   4   1      344.32      388.72     38.84 o
  -7   5   1       37.27       54.13     53.99 o
  -6   5   1      212.66      226.90     25.24 o
  -5   5   1       13.55       14.30     20.33 o
  -4   5   1      607.97      624.17     20.33 o
  -3   5   1        1.25       -1.54      8.55 o
  -2   5   1     3904.84     3904.34     75.44 o
  -1   5   1     1116.42     1215.25     19.07 o
   0   5   1      111.14      157.20      4.77 o
   1   5   1      862.41      938.15     14.16 o
   2   5   1       82.09       90.03      3.09 o
   3   5   1      274.11      267.28      6.87 o
   4   5   1      475.88      467.25     13.46 o
   5   5   1      765.23      786.14     23.28 o
   6   5   1        5.81        0.42     17.25 o
   7   5   1       75.88       56.65     27.21 o
  -6   6   1       63.90       68.43     25.94 o
  -5   6   1       64.78       65.35     18.79 o
  -4   6   1      314.33      305.57     14.44 o
  -3   6   1       47.15       48.52      8.55 o
  -2   6   1      416.42      380.31     10.94 o
  -1   6   1       11.18       16.27      3.23 o
   0   6   1     2124.30     2132.09     38.00 o
   1   6   1       18.47       21.18      2.52 o
   2   6   1      115.60      113.59      4.21 o
   3   6   1      100.19       96.20      4.91 o
   4   6   1      127.91      117.65      8.97 o
   5   6   1      137.52      125.65     13.88 o
   6   6   1      369.09      399.52     25.80 o
   7   6   1      499.83      468.94     34.08 o
  -6   7   1        0.02       -8.83     22.86 o
  -5   7   1       58.33       93.68     20.05 o
  -4   7   1      121.47      122.70     17.95 o
  -3   7   1     1010.01      993.12     26.22 o
  -2   7   1      213.59      194.92      8.41 o
  -1   7   1      438.17      517.46     10.80 o
   0   7   1      766.40      755.71     15.29 o
   1   7   1      134.50      143.18      4.49 o
   2   7   1        3.33        7.01      2.94 o
   3   7   1        8.50       10.66      6.45 o
   4   7   1      878.25      923.57     21.03 o
   5   7   1       97.56       82.32     14.44 o
   6   7   1       96.28       86.80     19.21 o
   7   7   1        6.34        6.17     45.44 o
  -6   8   1       82.23       63.81     33.80 o
  -5   8   1      188.46      210.91     31.27 o
  -4   8   1       12.40        3.51     15.29 o
  -3   8   1      219.28      219.88     10.52 o
  -2   8   1       25.90       19.07      6.17 o
  -1   8   1     2180.32     2290.83     38.70 o
   0   8   1        1.25        5.61      3.79 o
   1   8   1       83.82       90.73      4.63 o
   2   8   1      290.49      303.32      7.43 o
   3   8   1       19.00       18.09      4.21 o
   4   8   1        0.63        3.93      7.99 o
   5   8   1        3.42        2.38     11.22 o
   6   8   1       46.52       35.76     20.89 o
  -6   9   1       20.47        4.63     25.80 o
  -5   9   1       20.65       37.86     20.61 o
  -4   9   1       93.02       58.48     18.37 o
  -3   9   1      476.38      507.50     19.49 o
  -2   9   1        9.10        2.52      6.59 o
  -1   9   1       28.75       30.29      5.05 o
   0   9   1       73.24       64.37      5.89 o
   1   9   1      377.76      383.25      8.69 o
   2   9   1        0.23        4.63      4.21 o
   3   9   1       29.94       36.32      6.73 o
   4   9   1      262.03      254.94     12.90 o
   5   9   1        0.50        9.26     11.64 o
   6   9   1       26.18       28.05     19.49 o
  -5  10   1       90.71       94.80     24.68 o
  -4  10   1       34.96       32.81     17.67 o
  -3  10   1       43.00       23.70     14.58 o
  -2  10   1       80.50       80.21      8.69 o
  -1  10   1      302.75      321.97     14.16 o
   0  10   1       19.04       21.18      5.33 o
   1  10   1     1448.65     1448.18     26.78 o
   2  10   1      759.83      686.86     13.32 o
   3  10   1      471.27      485.62     14.58 o
   4  10   1      233.49      229.70     12.90 o
   5  10   1       65.50       78.25     13.60 o
   6  10   1       34.73       43.33     22.30 o
  -5  11   1       20.47       44.45     29.31 o
  -4  11   1      172.56      140.79     31.83 o
  -3  11   1        8.26       21.88     19.21 o
  -2  11   1       17.58       15.57      8.13 o
  -1  11   1      376.58      352.26     17.39 o
   0  11   1      187.10      196.61     12.76 o
   1  11   1      289.54      277.80      9.82 o
   2  11   1       27.21       17.11      5.75 o
   3  11   1      238.53      225.63     14.30 o
   4  11   1      185.68      179.22     14.58 o
   5  11   1        2.57       17.11     14.30 o
   6  11   1       29.52       16.27     23.14 o
  -5  12   1        0.33       32.95     53.99 o
  -4  12   1       81.02      124.67     29.03 o
  -3  12   1        3.82        0.00     16.97 o
  -2  12   1       26.96       19.63     10.80 o
  -1  12   1      321.06      258.87     16.41 o
   0  12   1       94.75       93.11     12.62 o
   1  12   1      545.25      531.06     14.02 o
   2  12   1      129.89      109.80      9.40 o
   3  12   1      285.93      273.31     15.99 o
   4  12   1        0.02        6.31     14.16 o
   5  12   1      136.23      148.51     20.47 o
  -4  13   1      240.29      230.82     32.39 o
  -3  13   1       12.01       25.38     21.46 o
  -2  13   1      181.22      156.22     23.14 o
  -1  13   1       34.99       30.43     13.88 o
   0  13   1      520.79      570.60     25.38 o
   1  13   1       23.52       21.60      8.13 o
   2  13   1       16.88        0.56     13.04 o
   3  13   1      160.89      148.09     18.65 o
   4  13   1      327.66      405.97     26.50 o
   5  13   1        4.92       28.61     21.46 o
  -4  14   1        5.43      -35.76     37.16 o
  -3  14   1      524.49      613.09     44.73 o
  -2  14   1      419.59      421.96     32.25 o
  -1  14   1       18.65       22.72     12.76 o
   0  14   1        0.54       13.46     20.33 o
   1  14   1       51.24       49.78     12.76 o
   2  14   1      176.33      192.82     21.18 o
   3  14   1      350.96      361.38     24.40 o
   4  14   1       66.15       60.72     23.84 o
   5  14   1      105.86       93.39     38.70 o
  -3  15   1        1.30       -0.42     22.86 o
  -2  15   1        0.64      -12.06     24.12 o
  -1  15   1       22.39       32.67     16.83 o
   0  15   1      480.07      452.95     27.49 o
   1  15   1       48.88       69.41     19.07 o
   2  15   1      115.74      103.63     22.30 o
   3  15   1        7.04       -9.82     17.81 o
   4  15   1       61.88       45.15     21.03 o
  -2  16   1      276.03      286.35     30.15 o
  -1  16   1       84.58       68.71     22.02 o
   0  16   1        0.04       -0.98     14.72 o
   1  16   1        4.73       -5.75     17.95 o
   2  16   1        3.44       -0.56     20.05 o
   3  16   1      751.68      831.16     47.82 o
  -1  17   1      135.50      132.80     29.87 o
   0  17   1        3.36       -1.54     18.93 o
   1  17   1       54.19       47.54     27.77 o
   2  17   1        1.46        7.29     25.66 o
  -1 -17   2       29.00       62.40     33.09 o
   0 -17   2        3.01       21.46     32.67 o
  -3 -16   2       62.41       66.33     35.06 o
  -2 -16   2        0.17      -22.72     22.72 o
  -1 -16   2        4.75        1.96     21.88 o
   0 -16   2      133.39      158.88     22.02 o
   1 -16   2       24.50       27.63     20.47 o
   2 -16   2       40.90       72.50     40.53 o
  -3 -15   2       77.39       74.04     25.66 o
  -2 -15   2       54.54       47.54     26.78 o
  -1 -15   2       13.00       21.88     22.02 o
   0 -15   2      257.37      280.04     23.42 o
   1 -15   2      275.88      307.11     25.38 o
   2 -15   2      173.71      204.32     37.58 o
   3 -15   2       97.40      160.57     62.40 o
  -4 -14   2      765.78      817.41     38.00 o
  -3 -14   2       64.16       76.43     28.61 o
  -2 -14   2      353.78      323.52     18.79 o
  -1 -14   2      951.72     1035.19     35.06 o
   0 -14   2       58.16       59.04     16.55 o
   1 -14   2       53.02       51.89     17.53 o
   2 -14   2       22.65        9.68     20.33 o
   3 -14   2       73.11       79.37     26.08 o
  -5 -13   2       73.49      116.95     39.41 o
  -4 -13   2       23.39       18.23     20.33 o
  -3 -13   2       27.11       23.28     26.78 o
  -2 -13   2      327.73      339.78     17.39 o
  -1 -13   2       98.34       88.07     13.88 o
   0 -13   2       52.96       72.08     14.16 o
   1 -13   2      241.50      231.52     18.37 o
   2 -13   2        0.18        1.82     16.69 o
   3 -13   2        1.90        0.28     21.74 o
   4 -13   2      227.70      236.29     35.62 o
  -5 -12   2       45.19       44.73     22.58 o
  -4 -12   2        0.92       22.86     21.46 o
  -3 -12   2        6.52        5.19     13.46 o
  -2 -12   2      630.22      608.05     20.89 o
  -1 -12   2       60.34       72.36     12.34 o
   0 -12   2      324.46      319.73     19.07 o
   1 -12   2        0.47       26.50     12.20 o
   2 -12   2       79.00       85.82     14.44 o
   3 -12   2      419.77      507.64     32.95 o
   4 -12   2       99.60      101.53     25.52 o
  -5 -11   2      147.63      136.31     21.18 o
  -4 -11   2      281.57      299.40     21.32 o
  -3 -11   2       36.56       26.22      9.82 o
  -2 -11   2        7.90        5.33      8.97 o
  -1 -11   2      417.04      439.77     16.13 o
   0 -11   2      996.12     1083.71     38.56 o
   1 -11   2      133.05      131.40     12.48 o
   2 -11   2      728.77      652.78     23.42 o
   3 -11   2       93.49       91.43     19.07 o
   4 -11   2      179.12      224.65     30.43 o
   5 -11   2       10.29       -4.07     22.86 o
  -6 -10   2       94.48       81.62     46.42 o
  -5 -10   2       94.15      122.42     20.61 o
  -4 -10   2      112.78      109.80     13.88 o
  -3 -10   2      972.61      938.85     20.05 o
  -2 -10   2      287.08      275.28      9.40 o
  -1 -10   2      386.01      401.34     12.48 o
   0 -10   2        5.62        8.69      7.57 o
   1 -10   2      276.38      262.51     11.64 o
   2 -10   2      756.31      763.70     25.10 o
   3 -10   2       18.02       19.91     11.08 o
   4 -10   2        0.02       -3.93     17.95 o
   5 -10   2       13.72       11.92     22.44 o
  -6  -9   2       70.93       62.12     18.79 o
  -5  -9   2        0.88        4.35     12.06 o
  -4  -9   2       80.08       97.04     11.36 o
  -3  -9   2      125.03      102.79      7.99 o
  -2  -9   2        0.11       -1.82      5.19 o
  -1  -9   2      263.69      259.29      8.55 o
   0  -9   2     2516.13     2541.99     59.18 o
   1  -9   2       45.32       28.61      7.15 o
   2  -9   2       41.91       38.56      8.41 o
   3  -9   2       10.47       15.43      9.26 o
   4  -9   2       78.57      102.93     26.08 o
   5  -9   2       15.60       20.89     31.41 o
  -6  -8   2       39.60       42.35     17.81 o
  -5  -8   2      117.27      103.21     15.43 o
  -4  -8   2       23.20       25.38      8.55 o
  -3  -8   2      185.24      201.09      8.41 o
  -2  -8   2       49.27       51.18      4.49 o
  -1  -8   2      737.14      760.34     14.16 o
   0  -8   2        1.84       -2.80     12.62 o
   1  -8   2      504.29      531.20     14.72 o
   2  -8   2      388.47      377.93     12.90 o
   3  -8   2       41.61       59.88     10.24 o
   4  -8   2       13.91       25.24     16.27 o
   5  -8   2        2.93      -16.97     19.77 o
   6  -8   2       86.98      105.88     32.11 o
  -6  -7   2        1.48        3.23     17.81 o
  -5  -7   2       83.64       73.76     12.06 o
  -4  -7   2      185.45      208.95     11.50 o
  -3  -7   2        9.59       12.90      5.05 o
  -2  -7   2      138.69      149.35      5.61 o
  -1  -7   2     1190.25     1172.20     21.03 o
   0  -7   2      172.56      175.57      9.82 o
   1  -7   2      278.90      281.31      9.96 o
   2  -7   2       93.08       96.76      6.59 o
   3  -7   2      451.90      481.70     18.93 o
   4  -7   2      329.43      331.09     24.26 o
   5  -7   2        1.03       -7.99     20.75 o
   6  -7   2        1.52       15.43     25.66 o
  -7  -6   2        1.19       22.58     31.83 o
  -6  -6   2      179.01      172.35     16.55 o
  -5  -6   2       18.90       16.41     10.38 o
  -4  -6   2       10.50       15.71      7.99 o
  -3  -6   2     1442.98     1364.88     22.72 o
  -2  -6   2       24.15       24.26      2.52 o
  -1  -6   2      319.47      308.93      7.43 o
   0  -6   2      399.69      397.56     13.04 o
   1  -6   2     2171.75     2218.61     48.80 o
   2  -6   2       10.06        7.29      4.91 o
   3  -6   2       95.19      107.42      7.85 o
   4  -6   2       10.53        1.96     12.34 o
   5  -6   2      474.71      476.93     28.19 o
   6  -6   2      128.87       89.05     27.91 o
  -7  -5   2       26.97       25.38     19.49 o
  -6  -5   2      120.37      108.96     15.99 o
  -5  -5   2       63.87       55.81     11.64 o
  -4  -5   2     1446.07     1445.79     28.75 o
  -3  -5   2       90.77       91.01      6.45 o
  -2  -5   2       54.62       71.94      3.51 o
  -1  -5   2      681.92      626.14     10.94 o
   0  -5   2      135.83      107.84      6.87 o
   1  -5   2      639.49      730.47     16.97 o
   2  -5   2       86.94       97.60      5.61 o
   3  -5   2     2179.23     2278.91     58.76 o
   4  -5   2        3.74       10.80     13.88 o
   5  -5   2       11.77       34.22     18.79 o
   6  -5   2        3.01      -18.51     23.70 o
  -7  -4   2      333.71      384.52     35.76 o
  -6  -4   2       72.25       85.12     16.69 o
  -5  -4   2      106.20      105.03     12.20 o
  -4  -4   2      235.53      219.04      9.96 o
  -3  -4   2        4.68        4.77      4.77 o
  -2  -4   2      825.49      785.02     13.32 o
  -1  -4   2        0.96        0.42      1.82 o
   0  -4   2       21.30        2.94      3.93 o
   1  -4   2      244.26      242.88      5.75 o
   2  -4   2        0.07        7.57      2.66 o
   3  -4   2      205.27      214.13     10.52 o
   4  -4   2       42.01       59.18     13.74 o
   5  -4   2      519.26      550.55     28.19 o
   6  -4   2       13.89       10.80     22.16 o
   7  -4   2       19.96       27.06     51.89 o
  -7  -3   2        4.19        3.51     25.24 o
  -6  -3   2       30.82       13.60     12.20 o
  -5  -3   2      514.80      543.68     17.11 o
  -4  -3   2      419.91      403.17     11.78 o
  -3  -3   2       10.93       12.62      4.63 o
  -2  -3   2     1515.47     1532.32     20.75 o
  -1  -3   2      104.95       80.63      2.66 o
   0  -3   2     4206.15     4112.31    111.48 o
   1  -3   2        0.76       -0.56      1.96 o
   2  -3   2       49.43       41.23      2.66 o
   3  -3   2      290.91      271.35      9.40 o
   4  -3   2       56.68       58.76     10.24 o
   5  -3   2       30.99       10.80     12.90 o
   6  -3   2        5.22        5.75     20.61 o
   7  -3   2      238.65      181.18     31.55 o
  -7  -2   2      174.52      245.41     46.84 o
  -6  -2   2       19.90       11.22     13.04 o
  -5  -2   2        1.21       -0.70      7.57 o
  -4  -2   2      220.08      230.54      8.83 o
  -3  -2   2     2201.40     2271.48     31.97 o
  -2  -2   2     2388.66     2482.53     35.20 o
  -1  -2   2      105.77       60.58      2.10 o
   0  -2   2      961.64      979.80     20.75 o
   1  -2   2     1028.47      863.97     13.46 o
   2  -2   2       86.50       89.47      4.21 o
   3  -2   2      101.44      107.00      5.75 o
   4  -2   2      603.56      614.08     15.29 o
   5  -2   2       85.16       76.43      9.82 o
   6  -2   2       35.20       26.92     15.85 o
   7  -2   2      244.52      204.32     31.41 o
  -7  -1   2        2.61      -11.64     20.05 o
  -6  -1   2      146.04      138.97     13.46 o
  -5  -1   2       24.52       21.46      7.57 o
  -4  -1   2      222.03      226.76      7.99 o
  -3  -1   2      649.08      659.79     11.08 o
  -2  -1   2       18.57       22.58      1.96 o
  -1  -1   2     6289.38     6103.18     62.26 o
   0  -1   2      336.56      343.57      6.73 o
   1  -1   2     1296.98     1257.46     16.69 o
   2  -1   2      238.35      167.30      4.63 o
   3  -1   2      447.66      454.07     10.66 o
   4  -1   2      105.15       94.52      7.71 o
   5  -1   2       77.51       84.98      9.40 o
   6  -1   2      426.54      477.91     19.07 o
   7  -1   2        5.56       33.09     30.99 o
  -7   0   2      205.18      165.61     24.12 o
  -6   0   2      177.30      176.27     13.88 o
  -5   0   2       58.49       56.23      7.85 o
  -4   0   2      248.45      246.95      8.13 o
  -3   0   2     1145.15     1136.44     19.77 o
  -2   0   2      946.14      957.08     14.44 o
  -1   0   2      602.71      693.31      8.27 o
   1   0   2     4410.87     4599.33     66.19 o
   2   0   2     3144.97     3354.21     63.10 o
   3   0   2       12.07       15.15      3.79 o
   4   0   2      136.72      135.60      6.59 o
   5   0   2       47.74       46.00      6.59 o
   6   0   2       34.21       43.61     11.64 o
   7   0   2        0.00        4.21     19.63 o
  -7   1   2       27.95       30.15     23.84 o
  -6   1   2      841.57      892.16     32.39 o
  -5   1   2      314.26      329.41     13.46 o
  -4   1   2      193.02      181.88      7.43 o
  -3   1   2     1222.86     1293.36     21.03 o
  -2   1   2      462.16      429.67      8.27 o
  -1   1   2     2012.99     1887.38     21.74 o
   1   1   2      572.54      578.32      7.85 o
   2   1   2      183.36      193.66     11.22 o
   3   1   2     2335.87     2539.32     45.86 o
   4   1   2       80.80       83.86      5.89 o
   5   1   2       35.47       35.20      6.59 o
   6   1   2        5.59        4.21     11.64 o
   7   1   2        3.15        8.41     19.21 o
  -7   2   2       37.12      -13.88     26.78 o
  -6   2   2       82.64       61.14     18.65 o
  -5   2   2       21.91       26.36      8.83 o
  -4   2   2      886.96      912.49     18.23 o
  -3   2   2       52.52       50.90      4.35 o
  -2   2   2     1124.53     1173.88     21.60 o
  -1   2   2    14030.09    13577.83    191.00 o
   0   2   2       17.26        6.87      0.84 o
   1   2   2    12537.85    12262.59    142.20 o
   2   2   2       19.70       19.63      2.94 o
   3   2   2      142.11      125.93      5.05 o
   4   2   2      135.11      125.37      6.03 o
   5   2   2      163.85      135.60      8.41 o
   6   2   2      318.98      303.04     15.57 o
   7   2   2      404.66      422.10     38.14 o
  -7   3   2        2.82       32.81     24.26 o
  -6   3   2       60.07       99.85     25.80 o
  -5   3   2      431.58      436.26     20.75 o
  -4   3   2      133.49      135.32      9.12 o
  -3   3   2      441.65      481.84     11.22 o
  -2   3   2     1090.76      967.04     18.51 o
  -1   3   2     3741.60     3819.92     55.39 o
   0   3   2      600.11      600.33      9.12 o
   1   3   2    14982.37    14335.36    168.42 o
   2   3   2      343.25      315.80      6.45 o
   3   3   2     1511.34     1700.87     29.03 o
   4   3   2      163.54      182.02      7.71 o
   5   3   2       97.97      100.97      8.97 o
   6   3   2       43.71       52.17     16.97 o
   7   3   2        4.56       21.88     30.43 o
  -7   4   2      122.34       98.02     36.88 o
  -6   4   2       25.23       38.14     19.63 o
  -5   4   2       29.53       49.36     19.35 o
  -4   4   2        2.55       -2.24      8.13 o
  -3   4   2        2.05       11.64      6.45 o
  -2   4   2      459.62      402.19      9.82 o
  -1   4   2      155.86      179.22      3.37 o
   0   4   2     8829.02     8697.89    139.53 o
   1   4   2     2767.54     2834.51     35.06 o
   2   4   2      152.30      152.71      3.93 o
   3   4   2     1569.42     1586.73     27.35 o
   4   4   2       21.11       23.84      5.33 o
   5   4   2       20.46       25.94      8.41 o
   6   4   2       21.93       15.99     13.04 o
   7   4   2      287.89      356.05     34.64 o
  -7   5   2      110.84      106.58     53.43 o
  -6   5   2        5.87       15.00     20.33 o
  -5   5   2       36.32       37.72     15.00 o
  -4   5   2       21.66       16.13      9.26 o
  -3   5   2      951.46     1013.60     26.36 o
  -2   5   2      523.93      561.63     11.92 o
  -1   5   2     1854.83     1984.56     30.15 o
   0   5   2      100.54      147.94      5.05 o
   1   5   2     1215.43     1252.55     16.97 o
   2   5   2      887.59      925.81     14.86 o
   3   5   2      335.20      310.61      8.27 o
   4   5   2      621.69      618.00     17.81 o
   5   5   2      430.87      422.80     17.67 o
   6   5   2       33.28       47.68     20.19 o
   7   5   2       58.52       66.05     27.49 o
  -6   6   2       27.98       27.35     20.89 o
  -5   6   2      659.28      668.91     32.39 o
  -4   6   2      820.55      864.67     26.36 o
  -3   6   2      171.06      152.71     10.10 o
  -2   6   2      137.85      132.94      6.73 o
  -1   6   2     3386.65     3464.01     54.55 o
   0   6   2      189.24      162.11      4.91 o
   1   6   2      100.86      108.40      3.65 o
   2   6   2       65.72       83.86      3.93 o
   3   6   2      420.77      395.03      9.82 o
   4   6   2       47.58       52.59      8.41 o
   5   6   2      395.81      414.39     16.55 o
   6   6   2      254.76      296.73     22.58 o
   7   6   2      211.62      213.71     28.33 o
  -6   7   2        0.63        2.94     22.72 o
  -5   7   2        2.14       -9.68     19.07 o
  -4   7   2        0.07        4.63      8.97 o
  -3   7   2     3935.08     3992.41     91.99 o
  -2   7   2      274.99      292.80      9.82 o
  -1   7   2     1368.23     1366.14     24.82 o
   0   7   2      196.51      247.93      6.87 o
   1   7   2       84.26       53.85      3.93 o
   2   7   2       10.97       10.24      3.23 o
   3   7   2       40.95       44.59      4.63 o
   4   7   2      748.32      813.49     19.49 o
   5   7   2        2.84        6.17     10.52 o
   6   7   2       11.75       32.11     18.09 o
   7   7   2        0.02       44.87     49.50 o
  -6   8   2       22.83       39.55     24.54 o
  -5   8   2      467.19      501.89     31.97 o
  -4   8   2       76.66       69.56     17.53 o
  -3   8   2       33.17       27.91      9.68 o
  -2   8   2       11.59        9.96      5.47 o
  -1   8   2      332.40      319.17      8.69 o
   0   8   2      845.67     1008.97     18.65 o
   1   8   2      254.27      234.89      7.57 o
   2   8   2        6.68        7.43      4.07 o
   3   8   2       50.07       47.82      6.59 o
   4   8   2        4.11       -0.70      7.99 o
   5   8   2      421.63      467.11     19.77 o
   6   8   2      259.40      330.11     26.22 o
  -6   9   2       48.94       14.44     26.64 o
  -5   9   2       60.74       60.44     21.60 o
  -4   9   2      296.32      266.02     24.68 o
  -3   9   2      483.84      482.96     19.91 o
  -2   9   2        0.09       -0.70      5.89 o
  -1   9   2        0.09        1.96      6.45 o
   0   9   2       61.42       44.31      4.07 o
   1   9   2      200.69      209.23      7.43 o
   2   9   2        6.89        4.07      4.49 o
   3   9   2      214.23      210.63      8.13 o
   4   9   2       44.37       54.13     10.80 o
   5   9   2        9.54       23.28     12.34 o
   6   9   2       35.65       35.34     17.67 o
  -5  10   2       17.09       46.70     26.36 o
  -4  10   2      400.56      414.95     32.53 o
  -3  10   2       48.73       40.11     12.90 o
  -2  10   2      249.58      240.50     11.50 o
  -1  10   2       26.86       23.56      8.83 o
   0  10   2      160.43      192.54     12.20 o
   1  10   2     1307.95     1314.96     23.56 o
   2  10   2       24.74       20.05      6.17 o
   3  10   2      608.72      621.23     19.35 o
   4  10   2       15.44       15.00      8.69 o
   5  10   2      190.22      195.76     18.09 o
   6  10   2        3.30       -7.01     17.25 o
  -5  11   2       29.55       21.60     26.92 o
  -4  11   2       52.67       41.37     20.47 o
  -3  11   2      103.43      100.97     18.37 o
  -2  11   2       16.94       12.20      8.83 o
  -1  11   2       76.80       72.78      8.27 o
   0  11   2      729.01      772.26     25.24 o
   1  11   2       98.74       94.38      7.99 o
   2  11   2        1.79       -1.54      5.33 o
   3  11   2      673.90      647.31     22.02 o
   4  11   2      101.46      115.27     12.06 o
   5  11   2      191.49      218.20     18.79 o
   6  11   2       13.04       -0.56     26.08 o
  -5  12   2      121.35      132.10     29.59 o
  -4  12   2        0.51       -5.05     22.44 o
  -3  12   2        6.86       11.22     17.95 o
  -2  12   2      104.17      120.60     12.76 o
  -1  12   2       47.05       26.64     10.80 o
   0  12   2       26.80       15.57      9.96 o
   1  12   2       61.09       60.72      7.85 o
   2  12   2      251.78      264.34     11.22 o
   3  12   2      424.22      440.61     19.07 o
   4  12   2      296.08      295.33     17.39 o
   5  12   2        5.88        0.42     18.51 o
  -4  13   2        8.33        8.69     29.31 o
  -3  13   2       81.49       48.80     28.47 o
  -2  13   2      153.58      105.73     19.63 o
  -1  13   2       34.43       23.84     11.78 o
   0  13   2      362.20      374.42     18.37 o
   1  13   2        5.68        4.07      7.71 o
   2  13   2      208.40      211.75     14.86 o
   3  13   2        1.66        8.27     12.34 o
   4  13   2      142.91      131.26     15.71 o
   5  13   2       24.34       32.67     21.18 o
  -4  14   2       16.04       21.74     26.08 o
  -3  14   2      410.68      475.95     40.67 o
  -2  14   2      137.38      145.70     24.54 o
  -1  14   2      179.19      170.52     15.99 o
   0  14   2      119.42      116.25     17.39 o
   1  14   2       36.19       39.69      9.68 o
   2  14   2       22.97        7.01     15.00 o
   3  14   2       17.22       17.53     20.89 o
   4  14   2      276.83      357.59     27.35 o
   5  14   2        0.72       16.69     49.08 o
  -3  15   2      131.51      157.34     30.01 o
  -2  15   2       18.37       16.55     23.84 o
  -1  15   2      295.08      311.32     21.88 o
   0  15   2       29.08       41.23     13.04 o
   1  15   2        0.01      -21.18     21.18 o
   2  15   2       15.33       26.08     18.79 o
   3  15   2       59.83       68.01     23.70 o
   4  15   2        6.15      -14.58     22.58 o
  -3  16   2      122.56      197.59     62.54 o
  -2  16   2      234.32      236.43     29.59 o
  -1  16   2       33.48       26.50     21.46 o
   0  16   2       10.02       10.38     13.88 o
   1  16   2      112.55      120.46     20.19 o
   2  16   2        1.86       -0.56     19.63 o
   3  16   2        8.33        3.09     19.63 o
  -2  17   2       80.96       97.18     44.03 o
  -1  17   2      113.25       94.38     28.47 o
   0  17   2       17.31       10.38     20.33 o
   1  17   2        2.85       -0.42     22.16 o
   2  17   2       29.76       16.97     24.82 o
   3  17   2       93.44       85.54     37.44 o
   0  18   2      109.53      100.83     33.38 o
   1  18   2      194.79      155.24     53.57 o
  -2 -16   3        0.55       -7.15     30.01 o
  -1 -16   3      247.73      208.95     23.70 o
   0 -16   3       13.03       21.18     19.49 o
   1 -16   3        1.90        3.65     25.66 o
  -3 -15   3      103.92      103.49     26.64 o
  -2 -15   3      156.58      170.38     25.52 o
  -1 -15   3       98.12       92.69     19.35 o
   0 -15   3        6.98       21.32     18.23 o
   1 -15   3      189.55      202.07     27.63 o
   2 -15   3       41.69       39.69     28.19 o
  -4 -14   3      279.19      328.56     32.53 o
  -3 -14   3       11.22       23.98     22.30 o
  -2 -14   3       25.22       19.63     18.23 o
  -1 -14   3        8.30       21.46     15.85 o
   0 -14   3        4.04      -13.04     20.61 o
   1 -14   3        4.58       38.00     17.25 o
   2 -14   3      106.47      107.14     22.44 o
   3 -14   3      595.90      669.05     44.59 o
  -4 -13   3       51.77       37.30     24.82 o
  -3 -13   3        4.81        7.99     19.35 o
  -2 -13   3       19.39       24.68     15.99 o
  -1 -13   3       27.43       32.25     15.15 o
   0 -13   3      102.21      101.81     19.07 o
   1 -13   3        9.31        6.87     15.00 o
   2 -13   3        6.99        3.37     14.86 o
   3 -13   3        2.53       15.85     22.86 o
   4 -13   3      476.16      492.35     54.41 o
  -5 -12   3      460.01      497.82     31.83 o
  -4 -12   3       82.42       78.67     19.91 o
  -3 -12   3       57.44       67.87     13.88 o
  -2 -12   3      307.50      311.88     16.13 o
  -1 -12   3        7.21        2.38     12.48 o
   0 -12   3       18.68       16.41     13.18 o
   1 -12   3      113.25      112.05     14.44 o
   2 -12   3      588.86      609.59     25.80 o
   3 -12   3       95.42      114.29     26.92 o
   4 -12   3      148.07      164.07     29.31 o
  -5 -11   3       13.68        3.23     20.75 o
  -4 -11   3      135.36      110.50     23.00 o
  -3 -11   3      529.94      562.05     25.80 o
  -2 -11   3       22.64       16.13      9.40 o
  -1 -11   3        0.34       -2.24     10.24 o
   0 -11   3     3289.98     3398.10     86.66 o
   1 -11   3       12.08        0.42     10.66 o
   2 -11   3      580.89      571.17     23.98 o
   3 -11   3       89.05       96.90     14.58 o
   4 -11   3       85.02       75.02     23.28 o
   5 -11   3       14.74       17.53     50.48 o
  -5 -10   3       17.90       42.77     19.49 o
  -4 -10   3        0.31       -6.45     11.36 o
  -3 -10   3      215.00      203.48     11.22 o
  -2 -10   3      151.77      143.60      9.68 o
  -1 -10   3      553.45      546.91     17.39 o
   0 -10   3     1439.84     1439.34     33.23 o
   1 -10   3      307.70      297.01     11.92 o
   2 -10   3       44.12       46.28     10.66 o
   3 -10   3       27.67       19.63     12.90 o
   4 -10   3       49.67       55.53     23.70 o
   5 -10   3       11.71       35.06     22.72 o
  -6  -9   3        6.77        4.21     28.61 o
  -5  -9   3        0.02       -0.14     10.94 o
  -4  -9   3        0.24       -4.63     10.24 o
  -3  -9   3       22.76       16.27      5.89 o
  -2  -9   3      156.73      153.97      7.85 o
  -1  -9   3      455.43      442.71     10.80 o
   0  -9   3      101.73      105.88     17.25 o
   1  -9   3      998.66      989.62     23.84 o
   2  -9   3       37.19       33.52      7.57 o
   3  -9   3       54.27       66.61     12.06 o
   4  -9   3       21.27       16.55     19.35 o
   5  -9   3       71.76       54.97     21.88 o
  -6  -8   3      170.93      162.25     24.12 o
  -5  -8   3        5.73        3.93     12.34 o
  -4  -8   3       65.21       49.50      9.40 o
  -3  -8   3     1175.54     1176.55     20.89 o
  -2  -8   3      447.90      428.97     11.36 o
  -1  -8   3     1049.35     1049.08     19.63 o
   0  -8   3      830.42      838.17     28.61 o
   1  -8   3      378.60      392.65     12.62 o
   2  -8   3       21.82       21.18      8.13 o
   3  -8   3      286.95      268.68     14.58 o
   4  -8   3      162.39      132.80     19.63 o
   5  -8   3      212.41      237.69     29.45 o
   6  -8   3      397.12      341.75     37.86 o
  -6  -7   3       10.73       10.24     20.33 o
  -5  -7   3        5.70       -3.37     11.64 o
  -4  -7   3     1162.99     1181.88     26.92 o
  -3  -7   3      267.05      255.78      8.41 o
  -2  -7   3       42.61       52.59      3.51 o
  -1  -7   3      915.13      921.32     16.69 o
   0  -7   3      732.09      780.25     26.64 o
   1  -7   3      237.50      219.88      8.83 o
   2  -7   3      386.40      431.35     13.74 o
   3  -7   3      234.67      258.87     12.20 o
   4  -7   3       33.70       24.12     17.39 o
   5  -7   3      243.57      259.57     28.33 o
   6  -7   3       21.57       -0.28     26.92 o
  -6  -6   3      133.81      151.17     19.63 o
  -5  -6   3       22.10       27.21     12.90 o
  -4  -6   3       29.72       21.32      7.29 o
  -3  -6   3      125.17      111.20      6.45 o
  -2  -6   3     1230.04     1275.97     20.05 o
  -1  -6   3     1231.84     1224.93     22.16 o
   0  -6   3        7.11       14.44      8.27 o
   1  -6   3      232.02      255.78      8.97 o
   2  -6   3      281.77      337.12     11.22 o
   3  -6   3      533.92      504.98     15.29 o
   4  -6   3      147.99      134.90     16.69 o
   5  -6   3       29.35       13.74     19.35 o
   6  -6   3       19.11       30.15     27.35 o
  -7  -5   3        6.57      -20.47     42.63 o
  -6  -5   3       90.27       82.32     15.29 o
  -5  -5   3      107.09       99.85     12.48 o
  -4  -5   3      664.43      667.08     19.07 o
  -3  -5   3       68.38       64.93      5.47 o
  -2  -5   3      733.74      779.41     12.90 o
  -1  -5   3       32.80       32.67      3.37 o
   0  -5   3      896.81      869.02     25.24 o
   1  -5   3      354.20      394.61     11.22 o
   2  -5   3     1458.00     1520.40     27.63 o
   3  -5   3      419.85      387.60     11.64 o
   4  -5   3      159.19      167.58     17.81 o
   5  -5   3       14.10       49.78     22.58 o
   6  -5   3       44.32       36.04     21.88 o
  -7  -4   3      165.11      144.86     22.30 o
  -6  -4   3        1.94        8.13     15.00 o
  -5  -4   3        4.49        0.28      8.83 o
  -4  -4   3      472.70      458.14     15.00 o
  -3  -4   3     2216.26     2254.51     35.34 o
  -2  -4   3     1027.45     1031.69     15.57 o
  -1  -4   3     1654.69     1719.67     28.47 o
   0  -4   3     2601.15     2537.78     62.68 o
   1  -4   3       52.93       40.39      3.51 o
   2  -4   3      562.02      554.90     10.94 o
   3  -4   3        1.98        0.14      5.05 o
   4  -4   3     1174.95     1198.42     39.69 o
   5  -4   3      165.14      164.35     18.93 o
   6  -4   3      237.00      254.10     24.96 o
  -7  -3   3       47.88       33.52     31.97 o
  -6  -3   3       21.61       24.40     14.44 o
  -5  -3   3      509.17      558.26     17.67 o
  -4  -3   3      182.87      166.60      8.41 o
  -3  -3   3     1078.50     1139.67     18.93 o
  -2  -3   3       24.21        9.12      2.52 o
  -1  -3   3        8.33        2.94      1.68 o
   0  -3   3     3163.91     3173.87     86.10 o
   1  -3   3      328.78      341.18      7.71 o
   2  -3   3      442.13      541.02      9.40 o
   3  -3   3      188.68      183.00      8.41 o
   4  -3   3       11.05        8.41      9.12 o
   5  -3   3        0.89       11.22     13.60 o
   6  -3   3      222.06      245.69     28.19 o
   7  -3   3       67.73       56.37     28.89 o
  -7  -2   3      205.04      193.66     46.70 o
  -6  -2   3       62.33       61.14     13.60 o
  -5  -2   3        0.01       -0.42      8.13 o
  -4  -2   3      147.14      139.39      6.31 o
  -3  -2   3     1640.89     1640.15     26.08 o
  -2  -2   3       91.04      100.83      3.09 o
  -1  -2   3      434.37      499.51      6.31 o
   0  -2   3      381.16      341.47      9.26 o
   1  -2   3      369.75      305.00      6.03 o
   2  -2   3     2102.65     2231.65     38.56 o
   3  -2   3        5.41        1.82      3.93 o
   4  -2   3      190.66      181.60     12.48 o
   5  -2   3        0.46       -1.26      8.69 o
   6  -2   3        8.26        4.49     17.95 o
   7  -2   3       72.50       44.17     34.78 o
  -7  -1   3        3.62        3.37     21.32 o
  -6  -1   3      545.79      560.79     19.91 o
  -5  -1   3      112.24      101.67      8.83 o
  -4  -1   3       11.24       11.08      4.91 o
  -3  -1   3     3772.37     4079.63     58.20 o
  -2  -1   3     2006.04     1997.89     29.17 o
  -1  -1   3     8059.95     7100.79     79.37 o
   0  -1   3      187.03      182.16      3.37 o
   1  -1   3     2602.55     2477.20     41.23 o
   2  -1   3        2.70        1.68      2.10 o
   3  -1   3     5452.62     5923.82     98.58 o
   4  -1   3        0.69       -0.98      5.75 o
   5  -1   3       20.78       28.19      8.41 o
   6  -1   3       65.30       63.95     12.62 o
   7  -1   3        4.45       -1.40     46.28 o
  -7   0   3        6.29       20.89     17.67 o
  -6   0   3      243.42      218.48     16.55 o
  -5   0   3       78.69       89.19      9.40 o
  -4   0   3      148.86      160.00      7.01 o
  -3   0   3      411.21      374.00      9.12 o
  -2   0   3     2237.28     2500.34     36.74 o
  -1   0   3     5840.50     5894.79     75.30 o
   0   0   3     1808.78     1741.82     20.33 o
   1   0   3    11550.57    11350.94    153.83 o
   2   0   3     3384.63     3601.44     62.68 o
   3   0   3        4.72        7.29      3.37 o
   4   0   3      514.04      523.35     13.32 o
   5   0   3        4.04        6.31      6.59 o
   6   0   3      100.32       92.13     12.76 o
   7   0   3       34.21       25.24     24.68 o
  -7   1   3      238.91      209.37     29.03 o
  -6   1   3       97.91      120.74     13.74 o
  -5   1   3       16.67       22.86      8.97 o
  -4   1   3      503.02      502.45     12.90 o
  -3   1   3        0.01        1.96      4.07 o
  -2   1   3      205.13      260.69      6.03 o
  -1   1   3     8077.05     7942.74     95.78 o
   0   1   3        6.60        5.05      0.98 o
   1   1   3     3853.30     3974.74     46.42 o
   2   1   3      516.42      547.89     12.34 o
   3   1   3      639.36      640.02     15.00 o
   4   1   3       20.93       19.07      4.49 o
   5   1   3       10.87        8.13      5.47 o
   6   1   3      302.03      270.51     12.90 o
   7   1   3        1.57      -11.78     19.77 o
  -7   2   3      193.30      181.04     34.50 o
  -6   2   3       38.68       15.15     14.16 o
  -5   2   3        0.43        0.70      8.97 o
  -4   2   3       22.68       14.86      6.03 o
  -3   2   3      426.56      474.41     11.08 o
  -2   2   3      301.11      342.03      7.29 o
  -1   2   3    12950.48    13091.50    207.96 o
   0   2   3     5800.59     5793.69     83.44 o
   1   2   3     9305.77     9385.31    116.25 o
   2   2   3      657.68      723.32     11.92 o
   3   2   3      608.51      654.04     11.50 o
   4   2   3       72.14       70.40      5.75 o
   5   2   3       44.02       28.05      6.45 o
   6   2   3       74.64       83.02     13.32 o
   7   2   3      505.74      496.28     33.66 o
  -7   3   3      538.76      523.21     37.30 o
  -6   3   3      108.28       99.28     26.36 o
  -5   3   3      146.58      127.33     12.62 o
  -4   3   3      254.54      229.70      9.12 o
  -3   3   3      537.39      564.99     10.94 o
  -2   3   3       38.14       20.33      1.82 o
  -1   3   3     8642.54     8619.36    114.71 o
   0   3   3      195.02      192.54      3.79 o
   1   3   3     1964.31     2100.54     29.73 o
   2   3   3      346.05      279.06      5.75 o
   3   3   3       13.80        9.96      3.65 o
   4   3   3      573.06      551.25     12.34 o
   5   3   3      425.63      427.57     14.16 o
   6   3   3      348.94      389.14     23.56 o
   7   3   3      108.28      110.22     24.54 o
  -7   4   3      105.80      105.45     30.99 o
  -6   4   3       19.92       29.03     22.30 o
  -5   4   3     1003.89     1018.93     30.57 o
  -4   4   3     1751.72     1938.01     50.76 o
  -3   4   3     3252.92     3299.24     53.85 o
  -2   4   3      964.15     1018.08     16.13 o
  -1   4   3     3995.51     4293.20     63.81 o
   0   4   3     8370.02     7992.67    128.03 o
   1   4   3     2544.98     2627.39     34.50 o
   2   4   3     1289.02     1501.32     22.86 o
   3   4   3        2.23        3.93      3.79 o
   4   4   3     1359.83     1437.66     25.66 o
   5   4   3      118.45      108.54      8.97 o
   6   4   3       93.66      101.39     18.37 o
   7   4   3       77.28       60.58     23.98 o
  -7   5   3       70.79       51.89     51.75 o
  -6   5   3       73.52       51.61     23.00 o
  -5   5   3       98.53       77.41     17.81 o
  -4   5   3      217.94      216.80     13.46 o
  -3   5   3     3575.53     3589.10     82.18 o
  -2   5   3     2573.58     2714.47     40.53 o
  -1   5   3     1292.46     1287.47     18.09 o
   0   5   3      171.79      195.06      5.89 o
   1   5   3     1209.23     1383.25     19.21 o
   2   5   3     1125.59     1121.16     17.25 o
   3   5   3       24.44       24.68      4.63 o
   4   5   3       82.89       75.30      6.73 o
   5   5   3       77.84       75.73     11.22 o
   6   5   3       72.81       81.19     17.25 o
   7   5   3      150.41      163.09     30.43 o
  -6   6   3      119.14      115.83     28.05 o
  -5   6   3       20.77        7.43     22.02 o
  -4   6   3      585.32      572.57     20.05 o
  -3   6   3      102.99      111.76     10.10 o
  -2   6   3       21.23       13.74      3.37 o
  -1   6   3      916.90      881.64     13.46 o
   0   6   3     2067.67     2176.68     36.18 o
   1   6   3      321.12      341.61      6.45 o
   2   6   3      218.64      219.04      5.05 o
   3   6   3      143.19      133.64      5.75 o
   4   6   3     1123.00     1158.60     24.40 o
   5   6   3      168.67      153.13     13.04 o
   6   6   3      502.57      542.56     26.36 o
   7   6   3       26.75       43.19     27.91 o
  -6   7   3        0.55       -3.51     30.71 o
  -5   7   3      175.57      150.19     24.12 o
  -4   7   3      490.27      497.12     20.05 o
  -3   7   3     1515.15     1601.17     39.12 o
  -2   7   3      379.07      406.81     12.20 o
  -1   7   3     1259.09     1301.63     21.03 o
   0   7   3      227.73      239.80      7.43 o
   1   7   3     1129.73     1196.88     19.35 o
   2   7   3      431.57      420.42      8.41 o
   3   7   3      292.49      278.22      8.27 o
   4   7   3     1113.53     1158.88     25.24 o
   5   7   3       38.29       48.52     11.22 o
   6   7   3       81.61       73.90     19.77 o
   7   7   3        4.97       -2.52     35.48 o
  -6   8   3      201.27      174.31     31.27 o
  -5   8   3       53.65       34.08     21.74 o
  -4   8   3      302.13      290.98     16.55 o
  -3   8   3        0.04        1.54     11.36 o
  -2   8   3      502.49      492.21     14.30 o
  -1   8   3     1704.85     1673.25     27.63 o
   0   8   3     2889.82     3023.54     55.25 o
   1   8   3      106.80      127.05      6.03 o
   2   8   3      204.29      210.77      6.59 o
   3   8   3      559.86      580.98     12.48 o
   4   8   3       69.45       68.99      9.54 o
   5   8   3      129.04      126.49     12.76 o
   6   8   3      252.11      254.38     25.24 o
  -6   9   3       81.20       67.59     29.59 o
  -5   9   3       15.11       12.06     23.42 o
  -4   9   3        0.52       13.32     15.57 o
  -3   9   3        5.58       11.36      9.12 o
  -2   9   3       11.87       17.39      6.73 o
  -1   9   3       45.95       58.20      6.87 o
   0   9   3      171.70      146.82      8.41 o
   1   9   3        5.06        8.27      5.33 o
   2   9   3      161.97      149.49      6.59 o
   3   9   3      149.18      143.46      8.41 o
   4   9   3      149.45      149.35     11.36 o
   5   9   3       79.30      105.03     13.18 o
   6   9   3       14.96       13.88     18.51 o
  -5  10   3       13.75       11.64     22.02 o
  -4  10   3       86.58      116.67     20.47 o
  -3  10   3       42.02       43.05     10.38 o
  -2  10   3       55.53       54.41      8.69 o
  -1  10   3      131.57      123.54      8.83 o
   0  10   3      105.85      108.12      8.27 o
   1  10   3      263.12      239.66      8.83 o
   2  10   3      260.33      248.49      8.13 o
   3  10   3      347.01      348.48     14.58 o
   4  10   3      187.38      193.66     12.90 o
   5  10   3       20.97       14.44     14.72 o
   6  10   3      205.67      217.78     22.86 o
  -5  11   3       16.30      -11.22     23.70 o
  -4  11   3      259.40      284.11     29.31 o
  -3  11   3      499.40      501.33     22.58 o
  -2  11   3        2.56       10.66      8.55 o
  -1  11   3       51.69       46.42      7.99 o
   0  11   3      877.87      842.37     24.26 o
   1  11   3       74.17       62.82      7.01 o
   2  11   3        1.23        0.56      5.75 o
   3  11   3      164.64      170.66     13.32 o
   4  11   3      588.18      612.25     20.05 o
   5  11   3       60.85       48.38     16.69 o
   6  11   3        6.96       -2.10     23.70 o
  -5  12   3      354.71      273.17     41.65 o
  -4  12   3      134.42      102.51     28.05 o
  -3  12   3       70.51       63.10     25.80 o
  -2  12   3        8.77        2.94     15.57 o
  -1  12   3       83.77       98.44      9.26 o
   0  12   3      120.68      104.75     12.76 o
   1  12   3        1.36        1.82      7.43 o
   2  12   3      310.28      308.79     13.18 o
   3  12   3       28.32       27.49     10.80 o
   4  12   3       79.94       79.93     13.32 o
   5  12   3        0.16       -8.41     17.81 o
  -4  13   3       29.79       21.74     27.91 o
  -3  13   3      273.11      327.16     30.29 o
  -2  13   3      113.66      115.13     17.67 o
  -1  13   3        1.38        6.31     10.80 o
   0  13   3       69.45       77.41     13.32 o
   1  13   3      471.14      446.64     13.32 o
   2  13   3       97.20       84.00     11.08 o
   3  13   3      248.74      260.97     18.23 o
   4  13   3      150.19      155.38     16.55 o
   5  13   3       62.84       72.50     21.60 o
  -4  14   3        7.90       10.80     26.50 o
  -3  14   3       63.31       71.80     23.00 o
  -2  14   3      245.12      239.66     23.56 o
  -1  14   3       34.63       61.56     15.15 o
   0  14   3       72.49       72.92     11.92 o
   1  14   3      978.78      998.03     23.70 o
   2  14   3      182.31      159.16     13.74 o
   3  14   3       22.03       33.09     13.32 o
   4  14   3       49.91       59.18     27.35 o
   5  14   3       54.39       84.84     51.32 o
  -3  15   3      147.62      128.59     26.36 o
  -2  15   3       75.17       66.89     20.89 o
  -1  15   3      684.88      712.38     35.20 o
   0  15   3       93.96      105.03     13.74 o
   1  15   3      152.51      147.52     21.46 o
   2  15   3        0.71       12.06     22.16 o
   3  15   3      326.77      369.37     28.33 o
   4  15   3       43.81       15.85     34.36 o
  -3  16   3      305.80      320.85     39.41 o
  -2  16   3        1.75        0.14     31.13 o
  -1  16   3       63.10       74.46     21.88 o
   0  16   3      183.84      194.78     19.77 o
   1  16   3       78.96       83.16     20.05 o
   2  16   3       18.47       23.42     18.51 o
   3  16   3      153.49      124.81     26.50 o
   4  16   3       52.28       86.94     48.80 o
  -2  17   3      538.57      597.25     42.91 o
  -1  17   3       16.88       36.32     27.21 o
   0  17   3       38.53       13.88     20.75 o
   1  17   3       33.92       15.99     21.88 o
   2  17   3       55.43       37.44     22.30 o
   3  17   3        0.74       -3.51     33.38 o
   0  18   3      223.09      221.85     34.50 o
   1  18   3        4.57       26.36     24.68 o
  -2 -16   4        4.85      -29.59     30.01 o
  -1 -16   4       44.63       43.47     18.23 o
   0 -16   4       55.66       78.95     24.96 o
  -3 -15   4        0.72        1.96     30.43 o
  -2 -15   4      102.27      143.74     34.92 o
  -1 -15   4        6.93        6.31     17.53 o
   0 -15   4      229.33      247.51     27.63 o
   1 -15   4      109.96      131.54     29.45 o
   2 -15   4       48.91       47.54     24.54 o
  -4 -14   4      487.27      521.10     50.62 o
  -3 -14   4      211.77      198.85     36.46 o
  -2 -14   4        0.06       -3.79     14.16 o
  -1 -14   4       97.39      103.49     20.33 o
   0 -14   4       48.94       81.62     29.03 o
   1 -14   4       48.64       43.33     20.19 o
   2 -14   4      118.26      114.01     22.72 o
   3 -14   4      125.80      122.84     30.85 o
  -4 -13   4       55.80       56.65     23.14 o
  -3 -13   4       43.96       74.74     30.01 o
  -2 -13   4       46.26       49.78     15.43 o
  -1 -13   4        6.03       17.53     12.90 o
   0 -13   4       82.95       74.60     15.29 o
   1 -13   4      115.29      120.46     21.46 o
   2 -13   4       47.81       38.42     16.69 o
   3 -13   4        0.98       -1.40     22.44 o
   4 -13   4      255.75      302.62     48.52 o
  -5 -12   4      293.16      315.24     37.72 o
  -4 -12   4       35.56       61.84     23.42 o
  -3 -12   4        4.97       10.24     13.18 o
  -2 -12   4       63.70       56.65     15.57 o
  -1 -12   4        2.26      -10.52     12.34 o
   0 -12   4      294.07      296.31     17.67 o
   1 -12   4       43.48       45.72     13.74 o
   2 -12   4       51.68       39.97     16.83 o
   3 -12   4        2.75        4.77     20.19 o
   4 -12   4      204.71      239.38     38.98 o
  -5 -11   4       25.42       17.95     19.49 o
  -4 -11   4       46.07       31.13     16.13 o
  -3 -11   4      357.54      380.87     21.03 o
  -2 -11   4       12.45       19.77     13.18 o
  -1 -11   4      191.66      184.12     14.30 o
   0 -11   4      306.47      325.34     17.95 o
   1 -11   4      274.67      262.09     19.07 o
   2 -11   4       31.93       11.50     14.16 o
   3 -11   4       14.15       25.52     13.46 o
   4 -11   4       20.02       55.95     24.54 o
   5 -11   4       31.48       -7.57     48.10 o
  -5 -10   4       14.80        5.19     15.00 o
  -4 -10   4       31.74       44.59     15.99 o
  -3 -10   4      366.00      349.18     14.44 o
  -2 -10   4       56.67       41.79      8.69 o
  -1 -10   4     2719.05     2891.58     71.80 o
   0 -10   4      650.16      654.74     19.49 o
   1 -10   4        8.70       10.38      8.83 o
   2 -10   4      178.01      173.05     15.99 o
   3 -10   4      206.49      248.77     19.21 o
   4 -10   4      170.63      183.84     24.82 o
   5 -10   4       14.02       40.25     33.66 o
  -6  -9   4       63.54       35.90     30.57 o
  -5  -9   4       10.78       44.17     24.26 o
  -4  -9   4      104.50       96.90     13.32 o
  -3  -9   4      183.64      196.47     12.34 o
  -2  -9   4      262.42      246.53     10.24 o
  -1  -9   4     1292.16     1266.02     30.71 o
   0  -9   4     1420.39     1412.70     35.76 o
   1  -9   4     1609.00     1666.52     37.02 o
   2  -9   4       12.50       19.77      9.12 o
   3  -9   4       11.76        6.87      9.54 o
   4  -9   4        2.97       43.19     22.02 o
   5  -9   4      361.24      332.35     29.59 o
  -6  -8   4        1.04      -15.99     33.52 o
  -5  -8   4      177.98      186.51     16.97 o
  -4  -8   4       96.28       91.01      9.96 o
  -3  -8   4       46.10       41.79      6.87 o
  -2  -8   4     1609.97     1604.96     29.31 o
  -1  -8   4      211.07      200.11      8.13 o
   0  -8   4      643.08      639.18     18.79 o
   1  -8   4      654.15      684.89     18.37 o
   2  -8   4      436.49      427.29     14.86 o
   3  -8   4     1822.22     1781.09     46.14 o
   4  -8   4       80.62       83.30     20.61 o
   5  -8   4       57.96       60.72     24.12 o
   6  -8   4        7.61       -4.07     34.36 o
  -6  -7   4        1.72        5.19     14.86 o
  -5  -7   4      302.10      266.44     19.35 o
  -4  -7   4      718.83      744.63     19.49 o
  -3  -7   4        3.39        2.10      4.91 o
  -2  -7   4      490.75      471.88     11.08 o
  -1  -7   4       29.30       26.64      4.49 o
   0  -7   4     2082.73     2161.96     48.10 o
   1  -7   4      197.78      210.77     10.24 o
   2  -7   4       73.86       68.57      7.29 o
   3  -7   4      726.98      687.28     20.05 o
   4  -7   4       12.28       17.11     15.15 o
   5  -7   4       47.47       96.62     25.38 o
   6  -7   4        0.90        7.71     29.03 o
  -6  -6   4      209.79      201.09     18.51 o
  -5  -6   4      191.66      197.59     15.29 o
  -4  -6   4       10.42       15.29      8.13 o
  -3  -6   4       24.99       21.18      5.33 o
  -2  -6   4       67.69       70.40      5.89 o
  -1  -6   4      115.62      122.70      5.61 o
   0  -6   4       20.01       14.86      6.03 o
   1  -6   4       37.48       44.87      5.47 o
   2  -6   4      572.49      601.32     16.13 o
   3  -6   4       74.75       59.88      8.97 o
   4  -6   4      423.56      387.88     24.96 o
   5  -6   4      393.85      415.79     31.27 o
   6  -6   4        4.43        9.82     27.49 o
  -6  -5   4        0.00       -6.31     14.44 o
  -5  -5   4      443.77      451.55     18.93 o
  -4  -5   4      228.07      246.67     13.04 o
  -3  -5   4      300.48      327.72      8.83 o
  -2  -5   4      774.15      842.23     12.90 o
  -1  -5   4        1.16        7.29      2.80 o
   0  -5   4      409.33      376.24      9.82 o
   1  -5   4       23.70       28.19      4.91 o
   2  -5   4       33.33       33.23      4.35 o
   3  -5   4       44.19       45.01      7.57 o
   4  -5   4       13.77        2.38     13.74 o
   5  -5   4       32.27       17.25     15.85 o
   6  -5   4      215.50      200.39     30.29 o
  -7  -4   4      274.80      166.17     35.48 o
  -6  -4   4      181.83      180.90     17.95 o
  -5  -4   4        8.13        4.07      9.26 o
  -4  -4   4       29.09       29.87      8.69 o
  -3  -4   4     2728.14     2860.31     46.00 o
  -2  -4   4      294.76      285.51      5.19 o
  -1  -4   4     3866.51     4047.52     69.84 o
   0  -4   4       84.56       61.42      2.24 o
   1  -4   4       21.52       33.66      3.51 o
   2  -4   4       12.82       17.39      2.94 o
   3  -4   4       34.35       34.64      7.85 o
   4  -4   4      957.69      995.79     28.05 o
   5  -4   4        0.05        4.77     16.83 o
   6  -4   4      529.61      614.22     40.81 o
  -7  -3   4       27.35       16.55     22.02 o
  -6  -3   4      373.79      383.53     21.32 o
  -5  -3   4      677.83      737.90     19.91 o
  -4  -3   4      635.27      631.32     18.09 o
  -3  -3   4       20.70       14.30      4.35 o
  -2  -3   4      871.65      877.43     13.04 o
  -1  -3   4     3547.18     3504.82     50.62 o
   0  -3   4     1335.22     1339.64     31.41 o
   1  -3   4      101.67       92.41      3.37 o
   2  -3   4      250.44      288.46      8.41 o
   3  -3   4      467.14      489.41     11.64 o
   4  -3   4       84.79       89.19     12.06 o
   5  -3   4       24.49       19.49     12.48 o
   6  -3   4      144.83      149.63     28.89 o
   7  -3   4       19.71       -3.23     35.20 o
  -7  -2   4       40.87       39.69     30.43 o
  -6  -2   4       94.44       93.82     16.97 o
  -5  -2   4       45.58       41.23      7.99 o
  -4  -2   4      123.23      122.70      8.27 o
  -3  -2   4     1919.06     1900.57     29.45 o
  -2  -2   4       71.78       69.41      2.10 o
  -1  -2   4     4906.15     5330.92     61.42 o
   0  -2   4       15.49       23.14      3.23 o
   1  -2   4      565.59      750.10     13.88 o
   2  -2   4        0.02       -3.65      3.65 o
   3  -2   4      560.45      552.23     12.48 o
   4  -2   4      160.49      152.71     11.92 o
   5  -2   4       45.09       41.37     11.50 o
   6  -2   4        0.36        6.45     16.41 o
   7  -2   4       11.44       40.81     47.26 o
  -7  -1   4        1.54        4.35     25.80 o
  -6  -1   4      165.06      167.86     16.55 o
  -5  -1   4        3.32       10.80      9.12 o
  -4  -1   4      763.34      759.08     14.44 o
  -3  -1   4       44.06       41.93      3.23 o
  -2  -1   4      203.05      164.77      3.65 o
  -1  -1   4      727.77      673.96      8.13 o
   0  -1   4     1016.15     1011.21     16.69 o
   1  -1   4       21.65       23.28      1.26 o
   2  -1   4        7.73       12.20      1.12 o
   3  -1   4      142.30      126.07      5.61 o
   4  -1   4        2.73        0.98      5.89 o
   5  -1   4       62.73       54.55      8.69 o
   6  -1   4      181.84      168.42     15.71 o
   7  -1   4       12.75       22.58     25.52 o
  -7   0   4      228.51      215.82     24.26 o
  -6   0   4       10.81       12.34     14.02 o
  -5   0   4       10.74        7.71      9.12 o
  -4   0   4     1347.82     1417.04     23.42 o
  -3   0   4      112.43      111.34      4.91 o
  -2   0   4      285.21      272.47      5.05 o
  -1   0   4       87.59       96.76      2.10 o
   0   0   4    12425.96    11728.87    128.31 o
   1   0   4     1138.02     1019.77     14.72 o
   2   0   4      248.10      222.55      5.89 o
   3   0   4        7.82        5.61      3.93 o
   4   0   4      228.42      233.35      8.83 o
   5   0   4       77.63       83.86      8.55 o
   6   0   4       44.76       28.05     10.38 o
   7   0   4      165.99      173.19     29.45 o
  -7   1   4        1.28      -13.32     17.11 o
  -6   1   4      141.63      133.36     14.30 o
  -5   1   4        3.03        3.23      9.12 o
  -4   1   4      377.55      374.28     11.92 o
  -3   1   4      265.58      299.96      8.69 o
  -2   1   4     1134.19     1154.67     17.95 o
  -1   1   4      136.62      140.93      2.66 o
   0   1   4       11.30       17.81      1.26 o
   1   1   4       38.46       35.48      1.54 o
   2   1   4     4108.19     4188.03     65.21 o
   3   1   4     1605.76     1691.76     34.92 o
   4   1   4       24.86       27.77      4.35 o
   5   1   4        0.35       -1.40      5.89 o
   6   1   4      100.31      110.08     14.16 o
   7   1   4        4.68       12.34     23.70 o
  -7   2   4      115.35      106.44     33.66 o
  -6   2   4        4.95        8.55     14.72 o
  -5   2   4        1.05       12.06      9.26 o
  -4   2   4      298.67      309.07     10.94 o
  -3   2   4       73.38       67.59      5.05 o
  -2   2   4      634.63      749.26     13.60 o
  -1   2   4      176.07      235.31      4.35 o
   0   2   4    10747.81    10397.22    145.00 o
   1   2   4     1207.20     1341.04     15.57 o
   2   2   4     1007.56     1254.52     20.89 o
   3   2   4       64.75       63.38      4.63 o
   4   2   4      541.17      573.97     12.34 o
   5   2   4       29.54       25.80      5.89 o
   6   2   4       22.66       17.81     10.94 o
   7   2   4      211.62      274.43     31.55 o
  -7   3   4      237.36      189.45     31.13 o
  -6   3   4        0.53        6.17     19.77 o
  -5   3   4      259.58      247.79     17.39 o
  -4   3   4        1.15       -4.49      6.31 o
  -3   3   4     1029.31     1050.62     17.81 o
  -2   3   4      490.31      445.66     11.08 o
  -1   3   4      272.85      202.35      4.35 o
   0   3   4      388.30      411.72      8.97 o
   1   3   4      350.20      356.75      6.59 o
   2   3   4      937.52      892.72     12.48 o
   3   3   4      128.85      137.71      5.89 o
   4   3   4      155.99      143.46      7.71 o
   5   3   4        4.41        9.26      8.69 o
   6   3   4      278.12      286.77     17.11 o
   7   3   4       92.54      104.61     27.21 o
  -7   4   4      232.34      210.35     34.64 o
  -6   4   4       84.78       65.91     23.56 o
  -5   4   4       60.21       67.03     12.06 o
  -4   4   4      312.26      276.40     12.48 o
  -3   4   4      817.72      797.78     15.57 o
  -2   4   4        7.13        4.49      3.65 o
  -1   4   4      217.82      183.28      4.91 o
   0   4   4      715.43      722.76     11.78 o
   1   4   4       21.45       28.75      2.80 o
   2   4   4        1.48       -1.26      1.82 o
   3   4   4        7.00        4.07      3.65 o
   4   4   4       54.47       44.87      5.61 o
   5   4   4      109.54      102.23     10.38 o
   6   4   4      419.97      449.86     21.03 o
   7   4   4       75.27       52.59     27.63 o
  -7   5   4        7.69       18.09     35.34 o
  -6   5   4      130.09      127.75     25.66 o
  -5   5   4      102.65       97.32     15.15 o
  -4   5   4       90.01       88.49     10.94 o
  -3   5   4      950.21      943.34     19.77 o
  -2   5   4        1.44        4.63      2.10 o
  -1   5   4     3574.56     3700.30     53.01 o
   0   5   4       18.40       18.79      3.09 o
   1   5   4      475.58      590.52      9.54 o
   2   5   4      166.26      165.47      4.77 o
   3   5   4     1132.98     1109.80     18.09 o
   4   5   4     1174.45     1213.29     21.88 o
   5   5   4      174.96      182.16     12.20 o
   6   5   4      188.18      197.45     18.79 o
   7   5   4       15.89       14.44     25.38 o
  -6   6   4       80.93       82.18     31.13 o
  -5   6   4        0.40       -6.87     15.15 o
  -4   6   4      853.17      827.51     26.64 o
  -3   6   4       60.31       43.19      8.27 o
  -2   6   4       59.19       51.18      3.37 o
  -1   6   4      764.16      748.70     12.62 o
   0   6   4      856.51      937.03     16.97 o
   1   6   4       25.06       32.81      2.24 o
   2   6   4      721.65      718.13     12.48 o
   3   6   4      916.14      925.25     15.85 o
   4   6   4      582.48      593.32     15.99 o
   5   6   4      180.03      172.91     13.18 o
   6   6   4       48.28       44.17     18.51 o
   7   6   4      119.17       95.22     22.44 o
  -6   7   4      105.07      146.12     30.01 o
  -5   7   4        9.10        9.82     16.83 o
  -4   7   4      532.36      518.72     21.18 o
  -3   7   4       41.78       34.36      9.26 o
  -2   7   4     1174.74     1253.11     24.40 o
  -1   7   4        0.87        0.70      4.07 o
   0   7   4       97.70      116.81      5.61 o
   1   7   4       61.36       54.97      3.23 o
   2   7   4      101.12       97.46      3.79 o
   3   7   4        2.61       -0.56      4.63 o
   4   7   4       80.17       71.38      9.12 o
   5   7   4      105.43      113.87     12.48 o
   6   7   4       16.27       15.43     17.53 o
   7   7   4       57.36      114.01     35.48 o
  -6   8   4      121.58      105.03     28.19 o
  -5   8   4        2.89        5.75     21.03 o
  -4   8   4      479.50      491.65     21.18 o
  -3   8   4      272.69      255.36     14.58 o
  -2   8   4      338.40      325.76     11.08 o
  -1   8   4       29.64       34.64      5.61 o
   0   8   4     1214.36     1236.71     22.44 o
   1   8   4        6.27        6.45      3.09 o
   2   8   4       70.67       69.98      4.77 o
   3   8   4       57.84       60.02      6.31 o
   4   8   4       38.35       25.38      8.55 o
   5   8   4       11.63       -0.14     10.94 o
   6   8   4        8.49       -2.94     19.77 o
  -6   9   4       72.01       46.70     29.17 o
  -5   9   4       16.58       12.62     22.44 o
  -4   9   4      193.80      203.20     16.69 o
  -3   9   4        0.94       -4.91      9.54 o
  -2   9   4      518.22      542.28     16.83 o
  -1   9   4      351.03      372.60     11.08 o
   0   9   4     1896.93     2010.79     37.86 o
   1   9   4       18.60       18.79      5.33 o
   2   9   4      113.07      120.60      6.17 o
   3   9   4        0.29       -5.75      5.75 o
   4   9   4      526.70      508.76     16.13 o
   5   9   4        5.57        7.29     10.80 o
   6   9   4       80.12       77.13     19.21 o
  -5  10   4       28.02       13.60     22.30 o
  -4  10   4      181.99      224.09     23.00 o
  -3  10   4       83.32       90.31     12.06 o
  -2  10   4       25.17       21.18      7.57 o
  -1  10   4       38.45       49.08      7.85 o
   0  10   4      104.41      122.84      8.83 o
   1  10   4      634.99      677.74     14.44 o
   2  10   4      906.62      893.84     16.83 o
   3  10   4       22.93       22.72      6.59 o
   4  10   4       40.79       38.28      9.68 o
   5  10   4      165.59      182.44     15.71 o
   6  10   4      265.17      270.23     25.24 o
  -5  11   4        3.75       -8.27     24.26 o
  -4  11   4       59.75       73.06     23.42 o
  -3  11   4      136.01      139.53     13.74 o
  -2  11   4        2.65        6.73     10.24 o
  -1  11   4       16.62       13.74      8.83 o
   0  11   4      125.10      102.09      8.97 o
   1  11   4       81.31       66.47      6.87 o
   2  11   4      224.70      211.47      8.27 o
   3  11   4       70.94       80.35     11.50 o
   4  11   4     1064.36     1188.19     29.73 o
   5  11   4      149.85      162.25     19.49 o
   6  11   4        0.11      -11.92     20.61 o
  -5  12   4      285.96      286.77     35.90 o
  -4  12   4      152.91      184.83     29.17 o
  -3  12   4        0.59        5.19     14.16 o
  -2  12   4        0.49        9.40     12.20 o
  -1  12   4       32.11       41.23     10.80 o
   0  12   4       27.04       29.59     11.08 o
   1  12   4      518.16      508.90     13.46 o
   2  12   4      294.85      293.93     11.22 o
   3  12   4       91.33       96.06     11.92 o
   4  12   4        5.71       11.22     13.60 o
   5  12   4      113.51      124.95     19.35 o
   6  12   4      142.09       69.98     45.01 o
  -4  13   4      451.23      503.01     36.46 o
  -3  13   4      113.72      125.37     22.72 o
  -2  13   4       23.22       14.72     13.74 o
  -1  13   4       13.83        7.85     10.24 o
   0  13   4      134.84      102.23     10.24 o
   1  13   4        3.42        9.68      7.15 o
   2  13   4       63.98       70.26     10.24 o
   3  13   4      502.41      550.13     22.58 o
   4  13   4      183.21      192.40     17.67 o
   5  13   4       46.12       47.96     19.91 o
  -4  14   4        1.51      -16.83     25.66 o
  -3  14   4       80.60       82.60     22.44 o
  -2  14   4       41.97       59.18     17.11 o
  -1  14   4       31.66       33.94     12.48 o
   0  14   4       24.64       28.19     11.36 o
   1  14   4      126.90      137.01     11.92 o
   2  14   4        4.71        5.19     13.18 o
   3  14   4        7.27       -9.82     17.25 o
   4  14   4       15.44       20.61     15.29 o
   5  14   4      373.27      415.79     39.69 o
  -3  15   4        0.42        3.37     27.21 o
  -2  15   4       37.79       22.72     21.03 o
  -1  15   4       97.54      127.61     22.16 o
   0  15   4        6.39        3.93     10.52 o
   1  15   4       21.89       25.10     11.22 o
   2  15   4       68.10       52.59     18.37 o
   3  15   4      108.20      139.53     22.16 o
   4  15   4       33.88       62.82     23.00 o
  -3  16   4      101.04       96.90     32.67 o
  -2  16   4      104.03       93.82     26.78 o
  -1  16   4       15.27      -10.24     19.77 o
   0  16   4       17.30       11.36     20.19 o
   1  16   4      169.58      144.16     21.74 o
   2  16   4        5.73        7.99     17.25 o
   3  16   4       19.62       13.04     22.02 o
   4  16   4      332.51      333.89     56.09 o
  -2  17   4      128.43       72.36     35.62 o
  -1  17   4        8.14        3.79     24.96 o
   0  17   4      399.94      390.83     24.82 o
   1  17   4       12.31       16.97     23.70 o
   2  17   4      239.50      284.53     29.59 o
   3  17   4        0.06      -22.02     28.47 o
  -1  18   4       14.70        4.07     29.87 o
   0  18   4      302.25      347.21     43.47 o
   1  18   4      181.11      188.61     27.49 o
   2  18   4      478.82      389.00     58.62 o
  -1 -16   5       41.27       15.85     29.17 o
   0 -16   5      178.81      186.65     37.86 o
  -2 -15   5       95.57       86.80     20.33 o
  -1 -15   5       23.05       14.86     16.41 o
   0 -15   5       28.26       57.64     21.32 o
   1 -15   5       62.97       63.24     28.33 o
  -3 -14   5       83.97       75.73     20.75 o
  -2 -14   5      144.11      164.63     22.16 o
  -1 -14   5        0.66        3.37     15.15 o
   0 -14   5      192.68      218.20     23.42 o
   1 -14   5       25.97       39.41     20.89 o
   2 -14   5       99.55      101.67     20.19 o
   3 -14   5       11.38      -17.53     48.52 o
  -4 -13   5        1.33       21.32     24.68 o
  -3 -13   5      246.47      285.51     20.61 o
  -2 -13   5      146.76      151.87     19.35 o
  -1 -13   5       61.10       45.15     19.63 o
   0 -13   5       39.64       28.33     20.89 o
   1 -13   5      210.36      210.49     20.61 o
   2 -13   5       49.10       82.18     23.00 o
   3 -13   5        0.92      -23.84     25.94 o
  -4 -12   5        0.84       16.55     20.61 o
  -3 -12   5       20.52       23.28     15.43 o
  -2 -12   5      168.61      168.00     17.95 o
  -1 -12   5      800.51      887.81     33.23 o
   0 -12   5       13.03       17.39     11.50 o
   1 -12   5       65.35       68.15     15.43 o
   2 -12   5       22.20       21.03     15.15 o
   3 -12   5      335.63      374.28     30.71 o
   4 -12   5       62.35       57.50     29.87 o
  -5 -11   5       19.34       25.52     22.30 o
  -4 -11   5       65.89       75.87     16.27 o
  -3 -11   5      299.66      316.50     18.65 o
  -2 -11   5       50.96       51.32     13.04 o
  -1 -11   5       22.39       13.04     13.04 o
   0 -11   5      146.26      148.65     14.44 o
   1 -11   5      241.76      229.14     18.09 o
   2 -11   5       60.73       66.47     14.16 o
   3 -11   5      198.47      221.01     19.91 o
   4 -11   5      188.56      200.11     31.69 o
  -5 -10   5      320.86      286.63     26.22 o
  -4 -10   5      378.32      427.71     21.60 o
  -3 -10   5       50.06       50.06      9.54 o
  -2 -10   5        0.12       -8.13      8.13 o
  -1 -10   5      118.67      132.80     13.18 o
   0 -10   5       47.52       45.86      9.96 o
   1 -10   5       48.56       57.64      8.55 o
   2 -10   5       24.35       35.48     11.22 o
   3 -10   5      449.45      463.05     23.14 o
   4 -10   5        2.38      -23.00     23.56 o
   5 -10   5      159.17      130.84     33.38 o
  -6  -9   5      290.99      253.40     31.83 o
  -5  -9   5       86.39       71.24     22.44 o
  -4  -9   5      287.58      265.04     17.25 o
  -3  -9   5       46.96       46.56      8.69 o
  -2  -9   5       41.04       47.12      8.69 o
  -1  -9   5      137.23      127.75      9.82 o
   0  -9   5       23.18       18.79      8.41 o
   1  -9   5      292.93      297.43     12.76 o
   2  -9   5      133.38      113.31     10.24 o
   3  -9   5        5.84        6.45      9.82 o
   4  -9   5        3.16       -5.05     21.32 o
   5  -9   5       43.39       43.05     27.77 o
  -6  -8   5        4.18       13.74     18.09 o
  -5  -8   5      376.77      342.59     23.70 o
  -4  -8   5       11.78       13.32     10.38 o
  -3  -8   5        0.24        2.10      6.17 o
  -2  -8   5      418.09      408.36     14.58 o
  -1  -8   5      392.77      381.15     13.74 o
   0  -8   5       23.39       36.88     11.22 o
   1  -8   5       18.39       21.60      7.85 o
   2  -8   5      591.40      570.04     17.39 o
   3  -8   5       14.03       16.55      9.68 o
   4  -8   5        3.40      -13.46     16.69 o
   5  -8   5       12.41       22.86     30.43 o
  -6  -7   5       46.51       41.79     15.43 o
  -5  -7   5       22.52       21.46     12.90 o
  -4  -7   5       31.70       33.66      9.82 o
  -3  -7   5       20.84       15.99      6.87 o
  -2  -7   5      122.49      105.17      6.59 o
  -1  -7   5     1200.63     1150.74     23.28 o
   0  -7   5     5519.40     5745.03    112.47 o
   1  -7   5       57.77       52.73      7.99 o
   2  -7   5      382.01      366.71     14.02 o
   3  -7   5        0.61       -3.37      7.57 o
   4  -7   5       93.70      121.44     19.91 o
   5  -7   5       12.06        3.79     18.79 o
   6  -7   5       16.27       13.46     33.23 o
  -6  -6   5       12.68        6.59     14.86 o
  -5  -6   5       14.04       20.61     13.04 o
  -4  -6   5      190.03      178.23     10.52 o
  -3  -6   5     1119.31     1084.98     20.47 o
  -2  -6   5      826.72      867.34     15.29 o
  -1  -6   5     1639.62     1678.02     31.55 o
   0  -6   5      153.25       98.44      3.79 o
   1  -6   5      259.45      261.25      9.82 o
   2  -6   5      408.04      414.81     14.30 o
   3  -6   5        0.33       -2.52      6.73 o
   4  -6   5       73.16       81.76     20.61 o
   5  -6   5       13.96       -3.93     18.51 o
   6  -6   5       87.47       97.18     29.17 o
  -6  -5   5       28.82       15.15     15.57 o
  -5  -5   5      326.01      323.94     15.00 o
  -4  -5   5        0.01       -7.43      7.43 o
  -3  -5   5      217.06      242.74      7.43 o
  -2  -5   5        1.96        3.09      2.52 o
  -1  -5   5      402.94      427.01      9.96 o
   0  -5   5      178.62      164.49      8.83 o
   1  -5   5      155.03      160.99      7.99 o
   2  -5   5        2.57        3.79      3.51 o
   3  -5   5      177.72      163.09      9.68 o
   4  -5   5      224.35      230.96     23.00 o
   5  -5   5        1.47       -2.94     16.13 o
   6  -5   5      134.91      124.81     29.59 o
  -6  -4   5       47.77       38.00     15.99 o
  -5  -4   5       98.82       95.78     10.38 o
  -4  -4   5      435.43      425.74     15.29 o
  -3  -4   5     2329.83     2419.70     38.28 o
  -2  -4   5      156.34      145.84      3.51 o
  -1  -4   5     5288.17     5571.28     86.80 o
   0  -4   5       42.49       33.52      5.33 o
   1  -4   5      590.61      708.87     14.44 o
   2  -4   5       24.59       29.73      5.89 o
   3  -4   5       96.58       93.53      8.83 o
   4  -4   5      179.63      163.65     13.04 o
   5  -4   5      261.11      265.18     24.68 o
   6  -4   5      113.08      116.67     24.96 o
  -7  -3   5        0.60       10.24     30.43 o
  -6  -3   5      215.93      197.87     19.63 o
  -5  -3   5      115.65      125.23     11.92 o
  -4  -3   5     1318.20     1330.94     26.50 o
  -3  -3   5      361.02      355.91     10.38 o
  -2  -3   5        5.69        2.24      1.82 o
  -1  -3   5      414.61      423.22      7.01 o
   0  -3   5        5.98       -0.84      3.51 o
   1  -3   5       12.97       12.48      2.52 o
   2  -3   5      110.59      112.19      6.03 o
   3  -3   5      173.23      151.73      9.68 o
   4  -3   5       19.19       32.11      9.82 o
   5  -3   5      228.73      211.75     18.37 o
   6  -3   5      122.25      106.86     21.60 o
  -7  -2   5       11.90      -18.51     24.68 o
  -6  -2   5       33.43       48.52     19.21 o
  -5  -2   5        1.52        5.19      7.99 o
  -4  -2   5      918.72      959.47     18.51 o
  -3  -2   5      447.73      473.00      8.97 o
  -2  -2   5     1984.08     1999.99     30.71 o
  -1  -2   5      201.84      169.54      3.09 o
   0  -2   5        5.89        8.69      2.94 o
   1  -2   5      232.32      247.93      5.61 o
   2  -2   5      215.03      213.71      7.01 o
   3  -2   5      379.31      343.29     11.64 o
   4  -2   5       72.38       67.17     12.48 o
   5  -2   5      317.02      331.09     19.77 o
   6  -2   5       26.94       22.44     15.85 o
   7  -2   5      132.92      123.12     36.74 o
  -7  -1   5        1.91      -14.58     26.22 o
  -6  -1   5      192.56      214.41     17.95 o
  -5  -1   5       24.88       21.88      9.26 o
  -4  -1   5     1228.29     1266.44     22.72 o
  -3  -1   5      282.34      310.05      5.89 o
  -2  -1   5      275.90      243.72      4.49 o
  -1  -1   5        0.59        6.45      1.12 o
   0  -1   5     1930.18     1891.17     30.71 o
   1  -1   5      650.65      573.55     10.10 o
   2  -1   5        2.87        5.19      4.07 o
   3  -1   5      587.93      596.27     11.64 o
   4  -1   5       26.87       23.42      7.57 o
   5  -1   5      169.27      156.36     15.71 o
   6  -1   5       64.69       48.66     13.04 o
   7  -1   5      276.84      292.52     32.11 o
  -7   0   5      227.39      200.81     29.45 o
  -6   0   5       62.72       51.04     12.62 o
  -5   0   5        0.09       -0.14      8.55 o
  -4   0   5        2.95        7.57      6.45 o
  -3   0   5     1188.03     1243.72     18.93 o
  -2   0   5      169.43      165.05      4.49 o
  -1   0   5      818.59      759.36     10.24 o
   0   0   5     2906.07     2858.49     36.04 o
   1   0   5      430.51      377.08      5.89 o
   2   0   5      909.36      922.87     15.71 o
   3   0   5        0.19       -2.52      2.66 o
   4   0   5       18.96       18.37      5.75 o
   5   0   5       30.02       29.45      7.15 o
   6   0   5       21.54       18.37     10.10 o
   7   0   5      166.13      207.26     40.11 o
  -7   1   5      168.44      139.39     23.28 o
  -6   1   5       57.39       51.47     14.58 o
  -5   1   5      623.05      637.35     21.32 o
  -4   1   5       75.84       64.65      7.57 o
  -3   1   5       30.07       36.18      5.19 o
  -2   1   5       97.75      100.41      3.37 o
  -1   1   5      325.61      296.59      4.77 o
   0   1   5        2.90        1.96      1.12 o
   1   1   5      511.63      469.36      6.31 o
   2   1   5     1100.58     1014.86     15.71 o
   3   1   5      624.57      698.78     14.72 o
   4   1   5        7.21        4.21      4.49 o
   5   1   5      103.96       99.14      8.27 o
   6   1   5      152.27      158.04     13.74 o
   7   1   5        1.52      -15.15     21.03 o
  -7   2   5      623.65      483.24     36.74 o
  -6   2   5        2.42       -0.14     14.16 o
  -5   2   5       73.21       58.20     10.52 o
  -4   2   5       42.74       45.86      8.27 o
  -3   2   5       10.71       11.92      4.21 o
  -2   2   5      438.31      496.00      7.85 o
  -1   2   5     3642.29     3372.86     47.40 o
   0   2   5     2601.77     2328.83     37.86 o
   1   2   5     1080.86      923.43     12.20 o
   2   2   5       74.91       98.30      3.79 o
   3   2   5       78.08       65.49      4.91 o
   4   2   5     1581.69     1664.27     28.19 o
   5   2   5        4.55       12.20      7.01 o
   6   2   5        1.41        4.91     12.20 o
   7   2   5       21.01        4.49     20.89 o
  -7   3   5      161.81       95.36     29.59 o
  -6   3   5      175.37      168.42     19.07 o
  -5   3   5       99.37       97.04     10.94 o
  -4   3   5      149.62      136.17      8.83 o
  -3   3   5      323.30      365.30      8.55 o
  -2   3   5       18.77       15.85      3.79 o
  -1   3   5      434.74      564.01     11.78 o
   0   3   5      671.69      678.58     12.90 o
   1   3   5     2260.81     2055.38     25.94 o
   2   3   5     1219.53     1258.44     17.39 o
   3   3   5     1343.96     1467.25     24.26 o
   4   3   5      283.18      269.67      9.26 o
   5   3   5        0.42        2.38      8.69 o
   6   3   5      219.18      265.88     18.93 o
   7   3   5       27.20       26.64     20.33 o
  -7   4   5        0.03      -12.90     49.64 o
  -6   4   5       48.05       53.85     23.42 o
  -5   4   5        6.69        8.13     11.92 o
  -4   4   5      569.39      562.19     18.37 o
  -3   4   5      346.03      334.59     11.78 o
  -2   4   5     1069.31     1193.80     25.52 o
  -1   4   5      122.28      135.18      4.21 o
   0   4   5      781.75      755.29     14.16 o
   1   4   5      411.00      456.03      7.85 o
   2   4   5     1345.50     1522.78     21.88 o
   3   4   5     1904.00     1926.51     29.03 o
   4   4   5      237.69      236.29      8.41 o
   5   4   5       43.21       44.87     10.52 o
   6   4   5        0.86        1.54     13.88 o
   7   4   5        7.36        4.91     21.60 o
  -6   5   5      502.91      551.81     35.06 o
  -5   5   5       41.54       39.41     14.16 o
  -4   5   5       58.78       55.95      8.97 o
  -3   5   5       37.46       34.92      6.59 o
  -2   5   5     1911.82     1995.92     33.66 o
  -1   5   5     3141.31     3417.46     52.73 o
   0   5   5      114.00      105.88      3.37 o
   1   5   5       37.05       32.39      2.10 o
   2   5   5     1454.02     1574.10     26.36 o
   3   5   5       45.33       43.75      4.21 o
   4   5   5        2.74       -1.26      5.47 o
   5   5   5      191.46      193.38     12.62 o
   6   5   5       31.09       30.57     15.71 o
   7   5   5        6.98       -9.54     20.19 o
  -6   6   5      433.76      431.07     35.06 o
  -5   6   5        1.76       11.50     12.90 o
  -4   6   5     1646.40     1678.16     42.63 o
  -3   6   5      392.75      392.93     13.60 o
  -2   6   5      809.35      931.70     16.97 o
  -1   6   5        8.06        6.87      2.52 o
   0   6   5      762.08      721.07     12.76 o
   1   6   5       10.50        6.59      2.38 o
   2   6   5     1898.54     2036.17     29.31 o
   3   6   5        4.28        5.33      3.65 o
   4   6   5      100.81       98.16      7.57 o
   5   6   5      404.85      395.73     16.55 o
   6   6   5       33.33       31.83     15.71 o
   7   6   5     1044.23     1034.35     39.97 o
  -6   7   5       92.83      122.42     25.38 o
  -5   7   5        2.08       -4.35     19.07 o
  -4   7   5      195.45      179.36     13.32 o
  -3   7   5      289.29      297.15     15.29 o
  -2   7   5     1199.86     1180.61     19.49 o
  -1   7   5        5.99        4.21      1.96 o
   0   7   5       85.68       65.49      4.77 o
   1   7   5      335.66      298.69      5.89 o
   2   7   5      639.88      696.53     12.62 o
   3   7   5      359.53      358.57     10.24 o
   4   7   5     1098.55     1152.43     25.24 o
   5   7   5      334.02      321.97     17.25 o
   6   7   5       32.71       35.20     17.95 o
   7   7   5      115.79       80.21     49.36 o
  -6   8   5        6.94       20.19     22.72 o
  -5   8   5      147.63      143.04     22.16 o
  -4   8   5       28.45       27.49     13.32 o
  -3   8   5      236.10      214.56     13.74 o
  -2   8   5     1606.03     1624.17     28.75 o
  -1   8   5      218.48      216.38      7.99 o
   0   8   5      887.50      907.30     16.13 o
   1   8   5      981.42      945.73     15.43 o
   2   8   5      226.42      238.67      6.87 o
   3   8   5       49.97       48.66      5.75 o
   4   8   5      139.26      144.58     11.64 o
   5   8   5       48.91       42.35     12.62 o
   6   8   5      610.41      659.79     31.83 o
  -6   9   5       64.81       29.17     27.06 o
  -5   9   5       15.78        6.31     19.35 o
  -4   9   5       15.77       16.55     13.60 o
  -3   9   5     1033.02     1011.63     29.59 o
  -2   9   5      185.30      174.03      8.69 o
  -1   9   5        0.45       10.10      5.19 o
   0   9   5      494.93      535.97     12.20 o
   1   9   5        1.14        0.28      2.94 o
   2   9   5        0.67       -1.26      3.93 o
   3   9   5       78.42       62.68      7.43 o
   4   9   5      971.70      993.82     23.98 o
   5   9   5        2.68        1.82     12.90 o
   6   9   5        1.31       -2.52     22.16 o
  -6  10   5       34.24       40.39     35.34 o
  -5  10   5      102.37      126.21     29.03 o
  -4  10   5       99.39       87.08     15.15 o
  -3  10   5      297.10      263.50     17.53 o
  -2  10   5        5.66        3.79      6.45 o
  -1  10   5      862.13      957.50     20.61 o
   0  10   5       42.42       47.82      6.59 o
   1  10   5       83.31       68.01      6.03 o
   2  10   5      886.74      871.12     16.13 o
   3  10   5      339.85      341.32     11.22 o
   4  10   5       29.12       36.32      9.54 o
   5  10   5       36.47       44.73     13.04 o
   6  10   5       93.85       85.12     19.49 o
  -5  11   5        0.86      -12.48     27.06 o
  -4  11   5      192.51      210.91     30.43 o
  -3  11   5      212.11      199.55     16.41 o
  -2  11   5       70.31       63.24     12.90 o
  -1  11   5        1.78        3.65      6.31 o
   0  11   5       24.32       23.28      6.45 o
   1  11   5      424.77      440.33     11.64 o
   2  11   5       13.95       25.24      6.59 o
   3  11   5      277.05      251.16     11.78 o
   4  11   5      319.81      328.98     17.25 o
   5  11   5       70.83       86.10     14.86 o
   6  11   5      111.03       85.82     20.19 o
  -5  12   5        7.96       26.92     29.17 o
  -4  12   5       92.73       79.09     21.18 o
  -3  12   5       46.56       60.02     15.15 o
  -2  12   5        2.88       17.53     12.34 o
  -1  12   5       22.05       19.35      8.27 o
   0  12   5       20.12       14.86      6.45 o
   1  12   5     1166.70     1158.88     22.86 o
   2  12   5        1.75        3.09      7.01 o
   3  12   5      164.74      133.36     14.02 o
   4  12   5        8.67       -0.42     12.34 o
   5  12   5      206.47      220.73     22.86 o
   6  12   5       25.90       31.97     42.35 o
  -4  13   5       47.39       52.31     22.58 o
  -3  13   5       61.53       86.10     20.19 o
  -2  13   5       12.08       -4.35     13.46 o
  -1  13   5        0.78        0.14     10.38 o
   0  13   5      233.13      232.22     14.16 o
   1  13   5       96.96       82.74     10.10 o
   2  13   5      175.17      158.18     10.38 o
   3  13   5      915.23      936.05     27.77 o
   4  13   5       83.35       75.44     16.69 o
   5  13   5       18.02        2.38     17.81 o
  -4  14   5        3.04       -3.09     23.70 o
  -3  14   5       40.53       47.82     22.58 o
  -2  14   5      345.81      373.44     21.60 o
  -1  14   5       14.72       14.16     11.92 o
   0  14   5        0.09       13.04     11.36 o
   1  14   5      114.13      111.20     11.64 o
   2  14   5      197.76      212.31     15.85 o
   3  14   5       37.17       47.68     17.11 o
   4  14   5       15.92       27.06     17.95 o
   5  14   5      140.63      147.10     26.50 o
  -3  15   5       13.77        6.17     25.80 o
  -2  15   5       33.02       35.62     20.05 o
  -1  15   5        0.02        4.21     14.02 o
   0  15   5      378.51      387.32     18.79 o
   1  15   5        0.96        9.26     11.08 o
   2  15   5       14.44        9.40     14.58 o
   3  15   5       23.26       12.62     15.15 o
   4  15   5       45.90       14.72     18.79 o
  -3  16   5      314.19      334.87     41.93 o
  -2  16   5       66.80       72.78     27.06 o
  -1  16   5        1.29        5.33     16.83 o
   0  16   5      196.10      210.35     23.42 o
   1  16   5       22.15       24.68     15.85 o
   2  16   5       85.25      119.48     23.00 o
   3  16   5       51.50       77.13     23.84 o
   4  16   5      150.31      107.84     36.18 o
  -2  17   5       88.16      111.20     29.73 o
  -1  17   5      158.45      204.88     32.25 o
   0  17   5      220.81      226.76     26.78 o
   1  17   5       42.81       20.75     23.70 o
   2  17   5        6.41       21.18     19.35 o
   3  17   5       72.06      113.87     27.91 o
  -1  18   5       49.41       40.11     28.47 o
   0  18   5       42.42       40.39     32.53 o
   1  18   5      264.80      217.64     29.59 o
   2  18   5       82.83       46.56     47.96 o
  -2 -15   6      112.66       69.56     39.55 o
  -1 -15   6       39.02       30.71     32.53 o
   0 -15   6       31.84       48.94     22.30 o
   1 -15   6      111.53      107.84     29.31 o
  -3 -14   6      145.45      128.73     30.29 o
  -2 -14   6        2.16        0.84     20.75 o
  -1 -14   6       28.28       36.46     16.83 o
   0 -14   6      212.25      202.64     23.14 o
   1 -14   6       10.44       11.64     22.44 o
   2 -14   6        6.53       18.09     26.08 o
  -4 -13   6        5.41       -2.24     64.79 o
  -3 -13   6      159.26      162.25     23.42 o
  -2 -13   6       94.51       92.97     17.67 o
  -1 -13   6       52.15       46.84     20.47 o
   0 -13   6       64.61       65.77     24.68 o
   1 -13   6       10.56        1.96     19.35 o
   2 -13   6       26.08       18.93     16.55 o
   3 -13   6      134.75      131.12     32.25 o
  -4 -12   6      495.49      479.31     38.00 o
  -3 -12   6       61.75       47.40     15.00 o
  -2 -12   6       61.60       48.66     15.15 o
  -1 -12   6      232.26      229.42     18.93 o
   0 -12   6        0.70       23.14     18.65 o
   1 -12   6       91.02      103.77     17.11 o
   2 -12   6       24.86       29.03     16.27 o
   3 -12   6      398.02      420.70     27.77 o
   4 -12   6       18.14       20.75     35.20 o
  -5 -11   6        1.07        7.57     31.69 o
  -4 -11   6       89.62       93.11     16.27 o
  -3 -11   6      139.57      159.72     16.69 o
  -2 -11   6      286.93      309.91     19.07 o
  -1 -11   6        5.01       15.71     11.36 o
   0 -11   6       12.56       30.85     12.20 o
   1 -11   6      150.61      155.94     15.71 o
   2 -11   6       67.14       57.78     15.43 o
   3 -11   6       32.15       23.00     20.75 o
   4 -11   6        0.16        8.13     23.84 o
  -5 -10   6       13.05       -1.68     25.94 o
  -4 -10   6      297.14      330.11     16.27 o
  -3 -10   6        7.41       -1.12      9.40 o
  -2 -10   6      255.45      256.06     14.72 o
  -1 -10   6      244.49      241.62     15.57 o
   0 -10   6       92.03       93.96     10.94 o
   1 -10   6      139.03      130.42     10.52 o
   2 -10   6        0.10        5.19      9.26 o
   3 -10   6        0.91       -0.56     15.43 o
   4 -10   6        3.60       -6.45     21.03 o
   5 -10   6       43.76        9.26     52.17 o
  -5  -9   6        1.62       -0.56     19.77 o
  -4  -9   6       91.97      102.37     15.99 o
  -3  -9   6       36.51       35.34     10.80 o
  -2  -9   6        1.99        4.63      8.69 o
  -1  -9   6     1268.75     1176.97     27.91 o
   0  -9   6     1439.15     1431.07     37.72 o
   1  -9   6      172.40      160.43     10.94 o
   2  -9   6       74.07       63.24      9.12 o
   3  -9   6       88.40       99.14     13.32 o
   4  -9   6      133.95      137.15     24.82 o
   5  -9   6       44.75       44.31     26.50 o
  -6  -8   6       45.79       11.08     23.98 o
  -5  -8   6      261.90      291.26     24.54 o
  -4  -8   6        0.74        9.68     12.34 o
  -3  -8   6      496.52      477.07     15.57 o
  -2  -8   6      138.65      130.00      9.82 o
  -1  -8   6     2022.95     2052.72     43.33 o
   0  -8   6      410.93      435.28     16.41 o
   1  -8   6       52.60       49.78      8.27 o
   2  -8   6      694.14      716.17     20.47 o
   3  -8   6       18.47       29.03      9.68 o
   4  -8   6       16.69        1.82     18.79 o
   5  -8   6        0.87      -13.18     21.74 o
  -6  -7   6      102.15       71.94     21.03 o
  -5  -7   6      137.52      112.61     22.58 o
  -4  -7   6      148.22      122.56     10.24 o
  -3  -7   6      343.65      360.40     11.22 o
  -2  -7   6        2.57        8.55      4.21 o
  -1  -7   6       61.03       63.81      8.13 o
   0  -7   6     1898.83     2036.59     45.44 o
   1  -7   6      438.81      455.05     14.30 o
   2  -7   6      659.05      650.82     18.09 o
   3  -7   6       21.41        9.40      9.12 o
   4  -7   6      308.35      300.24     28.05 o
   5  -7   6      269.63      242.88     27.06 o
   6  -7   6       16.75       18.09     35.90 o
  -6  -6   6       51.94       24.26     22.44 o
  -5  -6   6       20.53       12.90     11.50 o
  -4  -6   6      109.62       97.60     11.08 o
  -3  -6   6      548.51      521.24     13.18 o
  -2  -6   6      317.60      315.24      7.85 o
  -1  -6   6       50.05       56.79      6.87 o
   0  -6   6       49.65       46.56      6.73 o
   1  -6   6     1295.82     1318.74     27.63 o
   2  -6   6      492.76      500.07     15.29 o
   3  -6   6       67.33       60.86      9.26 o
   4  -6   6      334.05      325.62     26.64 o
   5  -6   6      202.37      164.77     22.30 o
   6  -6   6      114.11      107.70     25.52 o
  -6  -5   6        8.99      -16.41     18.51 o
  -5  -5   6       91.30       72.92     10.80 o
  -4  -5   6      170.28      154.68     12.48 o
  -3  -5   6        1.06        0.70      5.05 o
  -2  -5   6      136.27      123.40      4.77 o
  -1  -5   6     2028.61     2046.83     40.39 o
   0  -5   6       95.62       67.31      7.43 o
   1  -5   6      744.88      773.24     15.85 o
   2  -5   6       20.76       19.91      7.15 o
   3  -5   6     1034.92     1117.23     27.49 o
   4  -5   6       35.12       45.44     15.85 o
   5  -5   6      106.00       88.07     25.24 o
   6  -5   6      104.02      114.01     26.92 o
  -6  -4   6       40.25       54.83     17.81 o
  -5  -4   6       17.22        7.85     10.80 o
  -4  -4   6       16.39       23.56      9.12 o
  -3  -4   6      393.29      394.47     11.50 o
  -2  -4   6     1615.53     1686.15     25.24 o
  -1  -4   6      109.19      108.68      7.57 o
   0  -4   6       64.91       80.63      6.45 o
   1  -4   6      565.62      626.42     13.04 o
   2  -4   6      127.57      129.15      7.01 o
   3  -4   6       14.32       18.51      7.15 o
   4  -4   6     1347.70     1406.53     37.86 o
   5  -4   6      176.60      210.35     23.70 o
   6  -4   6      179.17      138.55     28.33 o
  -6  -3   6      138.17      128.31     21.88 o
  -5  -3   6       12.77        2.94      8.69 o
  -4  -3   6     2659.98     2805.34     52.03 o
  -3  -3   6       64.56       65.63      8.41 o
  -2  -3   6      221.25      233.63      5.47 o
  -1  -3   6      159.58      196.75      3.93 o
   0  -3   6     2503.86     2597.38     62.54 o
   1  -3   6      775.72      862.99     15.29 o
   2  -3   6      583.24      611.55     14.02 o
   3  -3   6      265.22      246.81     10.38 o
   4  -3   6      129.45      150.05     14.02 o
   5  -3   6      240.00      227.32     19.21 o
   6  -3   6       11.11       19.63     23.14 o
  -7  -2   6       99.53       62.26     26.64 o
  -6  -2   6      443.95      443.83     24.82 o
  -5  -2   6       49.96       70.54     14.16 o
  -4  -2   6       94.27       84.42      7.15 o
  -3  -2   6      755.12      783.06     15.99 o
  -2  -2   6     1601.40     1695.27     31.41 o
  -1  -2   6     2475.06     2619.53     35.48 o
   0  -2   6     1509.40     1879.11     41.93 o
   1  -2   6     3450.05     3681.51     65.49 o
   2  -2   6       66.19       70.54      5.05 o
   3  -2   6      106.09       82.60      7.85 o
   4  -2   6     1098.00     1119.89     29.73 o
   5  -2   6       36.31       31.55     14.16 o
   6  -2   6        0.18       -6.17     16.83 o
  -7  -1   6       15.19      -13.74     31.13 o
  -6  -1   6      187.29      174.87     20.47 o
  -5  -1   6      609.34      611.27     20.33 o
  -4  -1   6      330.03      341.89     12.20 o
  -3  -1   6       47.10       45.29      4.49 o
  -2  -1   6      126.79      106.30      3.23 o
  -1  -1   6      841.07      778.99     10.38 o
   0  -1   6      652.69      622.91      9.96 o
   1  -1   6       34.39       41.37      2.24 o
   2  -1   6      211.31      186.65      7.57 o
   3  -1   6       14.57       17.25      6.87 o
   4  -1   6       80.08       56.37      9.82 o
   5  -1   6       27.26       22.86     12.20 o
   6  -1   6      608.06      621.79     20.33 o
   7  -1   6      150.92      153.55     38.98 o
  -7   0   6      510.70      467.95     37.16 o
  -6   0   6       35.14       21.32     11.64 o
  -5   0   6        1.17        3.93     11.36 o
  -4   0   6      521.28      536.25     14.30 o
  -3   0   6     1226.03     1181.60     20.75 o
  -2   0   6      560.69      542.70     10.38 o
  -1   0   6      785.14      797.78     11.50 o
   0   0   6     3067.37     2949.36     39.12 o
   1   0   6        3.68        9.82      1.82 o
   2   0   6       61.27       60.44      2.80 o
   3   0   6       71.84       70.96      3.37 o
   4   0   6     1641.15     1667.08     36.04 o
   5   0   6       45.50       48.24      8.55 o
   6   0   6      211.45      202.64     17.67 o
   7   0   6       20.24       26.92     26.08 o
  -7   1   6       43.10       40.53     19.91 o
  -6   1   6       67.32       56.79     12.48 o
  -5   1   6      438.04      479.17     18.09 o
  -4   1   6       91.16       97.32      7.85 o
  -3   1   6       58.25       63.38      3.79 o
  -2   1   6      403.08      420.28      7.29 o
  -1   1   6        0.64       -1.40      1.40 o
   0   1   6        3.87        4.21      1.26 o
   1   1   6      425.47      459.96      7.57 o
   2   1   6        5.14        2.80      2.24 o
   3   1   6      367.65      393.49      9.68 o
   4   1   6       65.83       55.53      5.61 o
   5   1   6        9.33       12.34      7.57 o
   6   1   6       85.77       88.77     12.48 o
   7   1   6        6.02       60.72     50.06 o
  -7   2   6       25.33       12.48     22.72 o
  -6   2   6       44.54       39.41     17.53 o
  -5   2   6       61.63       46.14      9.96 o
  -4   2   6      472.24      500.07     15.99 o
  -3   2   6      591.66      643.52     13.18 o
  -2   2   6      703.15      816.71     12.90 o
  -1   2   6      700.14      820.64     12.90 o
   0   2   6      584.74      629.36     11.08 o
   1   2   6     2410.74     2797.21     38.98 o
   2   2   6      242.75      254.80      6.45 o
   3   2   6     2821.14     2875.46     42.91 o
   4   2   6       24.79       19.91      5.33 o
   5   2   6       60.29       70.12      7.57 o
   6   2   6        0.11        9.40     13.04 o
   7   2   6       67.06       62.26     30.01 o
  -7   3   6        6.01       15.57     27.91 o
  -6   3   6      856.83      937.17     33.94 o
  -5   3   6        0.95        2.10      9.82 o
  -4   3   6      528.24      530.22     16.55 o
  -3   3   6      120.62      123.26      3.93 o
  -2   3   6      330.25      304.16      9.26 o
  -1   3   6     1050.63     1040.94     22.02 o
   0   3   6        2.00        5.33      2.52 o
   1   3   6    14794.16    14983.66    200.67 o
   2   3   6      149.31      171.64      4.77 o
   3   3   6     2246.79     2258.30     39.26 o
   4   3   6       88.99       94.66      7.15 o
   5   3   6      216.07      224.09     12.06 o
   6   3   6       84.14       77.13     14.16 o
   7   3   6      210.92      210.63     30.01 o
  -7   4   6       54.47       28.19     35.20 o
  -6   4   6       31.59       38.98     20.33 o
  -5   4   6        9.02        3.23     10.94 o
  -4   4   6      884.92      964.94     24.26 o
  -3   4   6      128.21      142.76      9.12 o
  -2   4   6     2319.33     2534.55     46.56 o
  -1   4   6     3901.04     3984.27     67.31 o
   0   4   6       34.49       17.39      4.35 o
   1   4   6     2120.53     1693.86     25.80 o
   2   4   6     1811.38     1940.67     26.08 o
   3   4   6     1327.17     1282.14     20.47 o
   4   4   6       53.01       59.88      6.73 o
   5   4   6      163.96      175.85     12.76 o
   6   4   6        0.86        2.52     13.04 o
   7   4   6      225.86      241.48     32.39 o
  -6   5   6       39.01       10.24     23.42 o
  -5   5   6       11.70        1.96     14.02 o
  -4   5   6      147.94      136.17     12.76 o
  -3   5   6      433.74      414.95     12.34 o
  -2   5   6      805.10      912.35     15.85 o
  -1   5   6        3.89        0.28      2.52 o
   0   5   6      769.68      764.26     12.06 o
   1   5   6        8.06        4.35      0.84 o
   2   5   6      403.26      464.03     10.24 o
   3   5   6      517.86      604.68     13.32 o
   4   5   6      951.56      964.10     20.47 o
   5   5   6      241.75      228.02     15.29 o
   6   5   6        0.14        1.82     14.86 o
   7   5   6      112.15       81.76     24.12 o
  -6   6   6      147.92      135.60     27.49 o
  -5   6   6      200.32      175.57     17.25 o
  -4   6   6        3.22        2.24      8.97 o
  -3   6   6        0.11        1.68      6.45 o
  -2   6   6     2975.67     3023.54     46.70 o
  -1   6   6      387.06      370.35      7.99 o
   0   6   6     1934.83     1858.50     28.89 o
   1   6   6       36.19       39.41      2.80 o
   2   6   6      225.39      243.58      7.43 o
   3   6   6       22.80       14.58      2.80 o
   4   6   6      185.04      195.90      9.54 o
   5   6   6      291.67      293.08     17.11 o
   6   6   6      279.13      297.15     18.09 o
   7   6   6      490.53      558.40     38.84 o
  -6   7   6        2.21        5.89     22.44 o
  -5   7   6        0.79        1.40     12.76 o
  -4   7   6        0.54        8.69      9.68 o
  -3   7   6     4405.24     4548.29     83.30 o
  -2   7   6      312.32      361.38      8.69 o
  -1   7   6      733.09      727.10     12.48 o
   0   7   6      352.38      314.40      7.15 o
   1   7   6      390.98      380.87      8.13 o
   2   7   6       75.96       85.68      6.03 o
   3   7   6     1953.15     2096.47     32.95 o
   4   7   6      729.44      706.35     16.97 o
   5   7   6       63.47       52.59     11.64 o
   6   7   6      297.74      333.33     22.44 o
   7   7   6       25.09       31.69     38.42 o
  -6   8   6       25.00       18.51     26.64 o
  -5   8   6       74.18       53.57     19.91 o
  -4   8   6       33.36       28.75     12.20 o
  -3   8   6        2.39        8.27     10.38 o
  -2   8   6       93.59       94.94      5.19 o
  -1   8   6     1176.45     1228.99     20.61 o
   0   8   6     1439.90     1579.15     25.94 o
   1   8   6       61.55       69.27      4.49 o
   2   8   6       38.48       31.13      6.17 o
   3   8   6       93.56       78.67      6.59 o
   4   8   6       64.35       50.76      8.83 o
   5   8   6       55.36       28.05     11.08 o
   6   8   6       98.23      106.44     18.65 o
  -6   9   6        8.28       31.83     27.63 o
  -5   9   6       29.19       10.10     20.61 o
  -4   9   6        0.84      -12.48     12.48 o
  -3   9   6      372.55      367.13     17.81 o
  -2   9   6      222.38      212.59      8.41 o
  -1   9   6      380.02      420.98     11.92 o
   0   9   6       84.69       82.46      5.89 o
   1   9   6       40.69       34.08      4.91 o
   2   9   6      425.20      420.84     10.38 o
   3   9   6     1125.14     1134.62     22.44 o
   4   9   6       36.42       41.23      9.54 o
   5   9   6       33.12       44.17     14.02 o
   6   9   6        0.78       22.02     20.61 o
  -6  10   6      221.63      165.19     55.53 o
  -5  10   6       37.10       24.26     22.58 o
  -4  10   6      125.08      148.51     18.09 o
  -3  10   6       14.23        1.54     11.08 o
  -2  10   6      142.73      145.14      9.82 o
  -1  10   6        0.35       -0.42      7.29 o
   0  10   6      190.06      186.09      7.99 o
   1  10   6     1950.47     1951.89     32.53 o
   2  10   6       65.04       61.00      6.87 o
   3  10   6     1944.52     1987.09     32.81 o
   4  10   6        6.93        1.96      9.82 o
   5  10   6      119.95      119.20     14.30 o
   6  10   6      100.05       97.60     24.96 o
  -5  11   6       53.95       40.11     28.19 o
  -4  11   6       71.47       84.56     20.19 o
  -3  11   6      157.35      172.20     17.53 o
  -2  11   6       62.03       51.18      9.54 o
  -1  11   6      339.50      323.66     11.92 o
   0  11   6      464.76      449.86     12.34 o
   1  11   6      359.88      363.06      9.96 o
   2  11   6       23.46       20.61      6.73 o
   3  11   6      358.82      370.35     13.46 o
   4  11   6        0.40        0.42     11.64 o
   5  11   6      434.52      463.61     23.42 o
   6  11   6       10.15       21.18     24.68 o
  -5  12   6       24.75       27.77     29.03 o
  -4  12   6      187.99      195.90     25.52 o
  -3  12   6        0.01        6.73     13.88 o
  -2  12   6       11.05       10.10     13.32 o
  -1  12   6      252.62      244.56     12.34 o
   0  12   6      213.33      188.75      9.96 o
   1  12   6      282.70      277.80     10.52 o
   2  12   6      214.80      209.93     10.94 o
   3  12   6      640.08      652.08     19.63 o
   4  12   6        0.46       -0.42     11.22 o
   5  12   6       20.25       24.68     15.71 o
   6  12   6        5.39       -5.05     30.01 o
  -4  13   6       60.45       19.49     22.16 o
  -3  13   6       36.34       41.65     19.21 o
  -2  13   6       13.07        9.54     15.85 o
  -1  13   6       19.16       21.03      9.54 o
   0  13   6      214.17      221.57     10.94 o
   1  13   6       89.49       80.77     10.24 o
   2  13   6      221.99      199.83     10.94 o
   3  13   6      410.50      404.29     19.21 o
   4  13   6      226.74      201.65     19.21 o
   5  13   6       37.64       52.03     18.79 o
  -4  14   6        3.72        6.73     23.98 o
  -3  14   6      104.73      131.26     28.47 o
  -2  14   6        6.74       16.55     20.47 o
  -1  14   6       67.47       71.94     13.46 o
   0  14   6      353.91      353.24     15.99 o
   1  14   6       13.56       11.22     10.10 o
   2  14   6      218.80      206.70     12.76 o
   3  14   6       42.00       45.29     15.43 o
   4  14   6      327.09      336.84     21.03 o
   5  14   6      113.25      132.24     23.28 o
  -3  15   6      300.93      319.73     37.72 o
  -2  15   6        0.44       12.48     20.05 o
  -1  15   6       41.87       30.43     11.92 o
   0  15   6      513.92      503.15     25.66 o
   1  15   6        3.08        2.66     13.60 o
   2  15   6        3.13       23.42     17.11 o
   3  15   6       15.66       20.61     16.27 o
   4  15   6      224.09      240.22     23.28 o
  -3  16   6      162.90      147.80     32.39 o
  -2  16   6       29.34       21.60     24.68 o
  -1  16   6      115.63      120.04     15.99 o
   0  16   6       55.99       38.00     20.05 o
   1  16   6      295.84      294.07     16.41 o
   2  16   6       52.72       59.18     15.71 o
   3  16   6        2.29      -22.16     22.16 o
   4  16   6       43.20       73.20     35.90 o
  -2  17   6       94.00       92.55     29.31 o
  -1  17   6      249.77      255.36     29.87 o
   0  17   6       95.46       68.43     20.75 o
   1  17   6       30.13       16.13     20.19 o
   2  17   6        7.71       34.78     19.91 o
   3  17   6      356.33      349.74     30.85 o
  -1  18   6       25.81       23.42     27.91 o
   0  18   6        0.72      -20.05     23.00 o
   1  18   6      123.18      109.94     27.91 o
   2  18   6        1.84      -23.98     23.98 o
  -1 -15   7      274.88      222.69     48.66 o
   0 -15   7       43.48       34.64     31.13 o
  -2 -14   7       81.83       65.63     29.03 o
  -1 -14   7      181.66      213.71     35.62 o
   0 -14   7       45.48       14.44     26.92 o
   1 -14   7        5.75       20.47     26.50 o
   2 -14   7        8.95       19.91     22.30 o
  -3 -13   7       79.30       84.14     24.96 o
  -2 -13   7       33.37       39.41     23.56 o
  -1 -13   7      182.07      156.22     18.23 o
   0 -13   7       35.04       44.03     19.07 o
   1 -13   7       21.10       58.06     22.86 o
   2 -13   7       55.47       23.42     21.74 o
  -4 -12   7      304.88      309.77     36.32 o
  -3 -12   7       90.21       91.85     23.28 o
  -2 -12   7       23.47       24.40     13.88 o
  -1 -12   7       45.08       36.74     17.39 o
   0 -12   7      138.59      174.73     25.66 o
   1 -12   7        6.44       25.24     19.63 o
   2 -12   7        0.05       -3.23     22.72 o
   3 -12   7      130.97      117.09     21.74 o
  -4 -11   7      265.10      271.35     24.26 o
  -3 -11   7      212.55      206.56     15.85 o
  -2 -11   7      192.93      182.16     15.71 o
  -1 -11   7       49.24       75.30     13.74 o
   0 -11   7      244.78      263.64     24.82 o
   1 -11   7       72.90       78.11     14.02 o
   2 -11   7      239.43      261.67     20.19 o
   3 -11   7       73.12       42.07     17.95 o
   4 -11   7       70.01       65.77     27.06 o
  -5 -10   7       78.57       83.86     30.43 o
  -4 -10   7      167.88      172.63     16.41 o
  -3 -10   7      238.00      234.19     15.29 o
  -2 -10   7       73.52       92.13     12.34 o
  -1 -10   7      227.42      247.93     16.41 o
   0 -10   7      494.53      474.83     17.81 o
   1 -10   7       18.95       11.22     10.24 o
   2 -10   7      462.24      459.40     18.37 o
   3 -10   7       56.40       57.64     16.69 o
   4 -10   7       39.25       40.25     22.44 o
  -5  -9   7        1.05       30.29     26.50 o
  -4  -9   7       24.23       37.44     16.41 o
  -3  -9   7       19.77       25.38     10.94 o
  -2  -9   7      223.31      239.24     13.46 o
  -1  -9   7      122.23      122.14     11.22 o
   0  -9   7      592.92      602.44     23.98 o
   1  -9   7      343.37      315.38     14.02 o
   2  -9   7      123.90      103.07     11.08 o
   3  -9   7       54.64       53.85     13.18 o
   4  -9   7      120.52      106.02     25.66 o
   5  -9   7       37.69       46.28     29.03 o
  -6  -8   7       26.91       42.07     49.64 o
  -5  -8   7       52.79       47.26     18.51 o
  -4  -8   7       71.12       74.18     15.00 o
  -3  -8   7       22.03       20.19      9.68 o
  -2  -8   7        1.04        2.10      7.57 o
  -1  -8   7       18.27       18.51      6.73 o
   0  -8   7      248.78      218.90     12.20 o
   1  -8   7     1913.11     1998.45     43.33 o
   2  -8   7      131.22      127.75     11.36 o
   3  -8   7      484.10      436.68     18.37 o
   4  -8   7       13.82       -0.42     17.25 o
   5  -8   7       64.17       53.43     27.77 o
  -6  -7   7       50.24       27.49     22.02 o
  -5  -7   7       20.78       24.12     16.41 o
  -4  -7   7       15.51        8.27     10.94 o
  -3  -7   7      440.54      444.54     14.30 o
  -2  -7   7       43.66       28.19      6.73 o
  -1  -7   7      114.40      113.73      7.29 o
   0  -7   7      312.45      311.03     14.44 o
   1  -7   7        6.02       -0.56      7.99 o
   2  -7   7        5.31        3.37      7.99 o
   3  -7   7       79.33       60.16     11.36 o
   4  -7   7       10.05       11.64     12.76 o
   5  -7   7       88.83       70.54     26.08 o
  -6  -6   7      491.79      520.82     30.99 o
  -5  -6   7      229.47      234.75     15.85 o
  -4  -6   7     1060.77     1065.90     28.19 o
  -3  -6   7       29.80       30.01      7.29 o
  -2  -6   7        1.90       -0.56      4.07 o
  -1  -6   7      889.43      938.99     22.72 o
   0  -6   7      297.85      301.92     13.04 o
   1  -6   7      319.01      327.44     12.48 o
   2  -6   7       76.94       87.08      8.83 o
   3  -6   7       20.06       17.95      8.83 o
   4  -6   7      456.51      449.58     21.60 o
   5  -6   7       56.81       80.07     28.89 o
   6  -6   7       19.20       63.24     35.62 o
  -6  -5   7       28.36       13.46     20.19 o
  -5  -5   7       10.47        3.37     13.18 o
  -4  -5   7     2010.27     2158.03     45.29 o
  -3  -5   7       27.88       19.91      5.47 o
  -2  -5   7        9.07        3.23      3.93 o
  -1  -5   7       34.88       35.06      7.01 o
   0  -5   7      440.81      448.88     14.30 o
   1  -5   7      539.78      554.62     14.72 o
   2  -5   7        5.08        8.27      6.87 o
   3  -5   7      698.80      748.56     21.46 o
   4  -5   7       10.76        7.99     11.64 o
   5  -5   7        1.62       27.49     24.82 o
   6  -5   7       74.15       43.89     28.47 o
  -6  -4   7       69.13       59.32     20.75 o
  -5  -4   7      199.06      168.70     13.88 o
  -4  -4   7      713.88      683.77     18.51 o
  -3  -4   7       33.62       29.03      6.17 o
  -2  -4   7     2267.70     2285.50     35.62 o
  -1  -4   7      314.11      319.31      8.27 o
   0  -4   7       33.36       54.27      5.75 o
   1  -4   7      212.15      194.50      6.87 o
   2  -4   7       85.88       86.52      6.87 o
   3  -4   7      114.03      111.20      9.26 o
   4  -4   7     1328.56     1381.57     34.36 o
   5  -4   7      147.06      164.91     24.96 o
   6  -4   7       50.97       46.42     25.66 o
  -6  -3   7       19.91       11.08     18.51 o
  -5  -3   7      182.90      166.03     16.83 o
  -4  -3   7      320.87      315.24     14.86 o
  -3  -3   7       78.90       85.54      8.97 o
  -2  -3   7       46.80       41.23      2.94 o
  -1  -3   7      260.73      282.43      5.33 o
   0  -3   7     2278.36     2327.99     55.81 o
   1  -3   7        1.73        1.68      2.38 o
   2  -3   7        0.57        2.10      4.91 o
   3  -3   7       72.38       64.93      8.55 o
   4  -3   7        2.58        0.84      8.83 o
   5  -3   7       33.07       20.05     13.74 o
   6  -3   7      104.77       69.41     17.53 o
  -6  -2   7       13.12        5.61     18.09 o
  -5  -2   7       48.03       42.21     13.60 o
  -4  -2   7        0.97        9.54     10.66 o
  -3  -2   7     1392.19     1412.98     27.49 o
  -2  -2   7      568.41      582.66     10.24 o
  -1  -2   7     1183.14     1202.35     18.65 o
   0  -2   7      224.23      203.06      4.91 o
   1  -2   7       39.05       39.12      3.09 o
   2  -2   7       68.61       70.26      6.45 o
   3  -2   7        0.05        2.10      6.17 o
   4  -2   7      607.81      599.91     21.32 o
   5  -2   7       24.24       15.99     12.90 o
   6  -2   7      199.54      204.18     20.61 o
  -6  -1   7       69.14       78.53     18.37 o
  -5  -1   7      105.98       97.74     12.48 o
  -4  -1   7      133.69      127.19      9.26 o
  -3  -1   7      336.81      350.30      7.71 o
  -2  -1   7      661.69      709.01     11.92 o
  -1  -1   7     4482.92     4511.27     69.27 o
   0  -1   7       36.54       49.78      2.66 o
   1  -1   7      116.83      114.29      3.65 o
   2  -1   7        2.14       13.88      5.61 o
   3  -1   7      624.46      630.06     16.83 o
   4  -1   7      160.74      151.59     12.48 o
   5  -1   7      160.98      148.23     16.69 o
   6  -1   7      486.73      497.26     20.05 o
   7  -1   7       44.43       15.85     37.86 o
  -7   0   7      122.35       50.48     23.42 o
  -6   0   7       27.21       18.79     14.86 o
  -5   0   7       17.48        8.55      9.68 o
  -4   0   7      102.01       97.18      8.55 o
  -3   0   7     1914.10     1941.23     29.59 o
  -2   0   7        5.44        5.89      2.52 o
  -1   0   7      855.67      951.19     13.46 o
   0   0   7       97.12       68.71      2.80 o
   1   0   7       82.33       53.29      2.52 o
   2   0   7       16.96       13.18      2.38 o
   3   0   7      181.06      184.69      5.75 o
   4   0   7      414.61      421.68     13.18 o
   5   0   7        0.18       -2.10      7.85 o
   6   0   7        0.42       -7.43     14.02 o
   7   0   7       38.72       61.84     27.49 o
  -7   1   7       82.32       54.69     37.72 o
  -6   1   7      114.33      101.25     14.44 o
  -5   1   7      488.52      514.09     19.07 o
  -4   1   7      512.98      499.65     16.55 o
  -3   1   7        6.81        8.41      2.38 o
  -2   1   7      269.73      294.35      6.73 o
  -1   1   7      196.49      157.76      3.93 o
   0   1   7       79.87       77.13      2.94 o
   1   1   7     1739.34     1751.64     27.91 o
   2   1   7      471.35      493.62      9.26 o
   3   1   7      970.80     1051.74     18.93 o
   4   1   7      111.25      108.26      7.71 o
   5   1   7      328.57      315.66     12.20 o
   6   1   7      215.56      208.67     15.43 o
   7   1   7       68.81       28.33     50.34 o
  -6   2   7       66.09       66.33     14.16 o
  -5   2   7       41.83       43.89     12.34 o
  -4   2   7      276.99      280.18     13.74 o
  -3   2   7        0.96       -0.42      3.79 o
  -2   2   7       18.61       19.07      2.24 o
  -1   2   7        2.00        0.70      1.82 o
   0   2   7      850.29      866.07     13.60 o
   1   2   7        6.34        8.69      1.96 o
   2   2   7        0.32        1.40      3.09 o
   3   2   7     1241.90     1249.47     20.05 o
   4   2   7       10.51        8.97      5.61 o
   5   2   7      238.95      246.67     11.78 o
   6   2   7       13.75       21.03     13.46 o
   7   2   7      190.71      182.72     40.81 o
  -7   3   7       67.56       95.92     49.36 o
  -6   3   7      428.73      412.00     26.22 o
  -5   3   7       91.27       73.90     11.64 o
  -4   3   7     1303.25     1338.23     29.87 o
  -3   3   7      201.77      218.06      8.97 o
  -2   3   7      512.32      607.06     11.78 o
  -1   3   7      717.30      807.32     16.27 o
   0   3   7      979.16     1080.49     20.19 o
   1   3   7      845.77      805.77     11.08 o
   2   3   7      520.10      473.00      7.57 o
   3   3   7      381.37      335.86      9.96 o
   4   3   7      119.58      109.52      7.43 o
   5   3   7      171.74      181.60     12.20 o
   6   3   7       18.22       16.41     12.90 o
   7   3   7        0.41        6.17     35.62 o
  -6   4   7       83.27       63.67     17.39 o
  -5   4   7        6.69       13.04     11.36 o
  -4   4   7      233.48      255.64     12.90 o
  -3   4   7      125.10      120.60      8.55 o
  -2   4   7       61.28       51.04      4.63 o
  -1   4   7       94.47       94.66      3.93 o
   0   4   7     1867.65     1799.60     34.50 o
   1   4   7       87.44      110.08      3.51 o
   2   4   7       42.84       42.21      2.52 o
   3   4   7     1061.19     1078.38     18.51 o
   4   4   7      324.00      344.13     12.34 o
   5   4   7      238.00      245.83     14.16 o
   6   4   7       90.52       96.06     16.83 o
   7   4   7      153.58      138.55     21.18 o
  -6   5   7        1.51       -1.96     27.63 o
  -5   5   7      198.90      209.23     16.69 o
  -4   5   7       34.09       29.31      9.68 o
  -3   5   7      563.42      553.92     14.16 o
  -2   5   7      105.11      116.67      6.31 o
  -1   5   7      486.50      492.64      8.83 o
   0   5   7     1378.48     1389.28     23.42 o
   1   5   7      114.11      137.99      3.37 o
   2   5   7      772.62      732.57     12.06 o
   3   5   7       42.52       51.04      3.65 o
   4   5   7      402.78      405.41     13.04 o
   5   5   7       35.11       32.95     10.52 o
   6   5   7      477.80      550.69     22.86 o
   7   5   7       14.66       28.05     21.18 o
  -6   6   7       62.70       64.51     26.22 o
  -5   6   7        1.57       11.78     14.16 o
  -4   6   7       69.13       67.73     10.24 o
  -3   6   7       39.54       33.80      6.73 o
  -2   6   7       53.01       55.39      5.33 o
  -1   6   7      462.14      471.60      8.83 o
   0   6   7      322.63      281.03      6.45 o
   1   6   7      220.68      250.03      5.05 o
   2   6   7      684.10      638.20     13.04 o
   3   6   7        9.75       -0.98      4.77 o
   4   6   7      588.01      626.84     15.00 o
   5   6   7        0.06        3.93     10.38 o
   6   6   7        1.55      -12.62     16.69 o
   7   6   7        3.41       37.16     38.28 o
  -6   7   7        6.18       14.86     21.88 o
  -5   7   7        8.32        5.89     16.41 o
  -4   7   7        9.56       20.05     12.20 o
  -3   7   7     1432.14     1482.67     29.45 o
  -2   7   7        3.57        2.66      4.91 o
  -1   7   7      350.75      351.84      8.41 o
   0   7   7       58.50       50.90      2.94 o
   1   7   7     1016.09     1030.85     16.83 o
   2   7   7     1408.46     1443.55     23.98 o
   3   7   7       15.94       14.16      5.89 o
   4   7   7      181.87      170.94      9.26 o
   5   7   7       46.35       36.74     11.22 o
   6   7   7       50.02       49.08     15.43 o
  -6   8   7        5.22      -12.48     25.66 o
  -5   8   7      338.49      337.96     22.02 o
  -4   8   7        9.43       19.77     15.29 o
  -3   8   7       13.70       18.79      7.43 o
  -2   8   7      296.07      282.85      9.68 o
  -1   8   7     1151.58     1136.30     17.95 o
   0   8   7       96.96      111.91      4.63 o
   1   8   7       53.96       60.02      4.21 o
   2   8   7      615.21      576.35     13.18 o
   3   8   7     3536.94     3638.88     54.13 o
   4   8   7      100.77       95.36     10.24 o
   5   8   7        6.26       12.34     12.06 o
   6   8   7      421.35      394.47     22.58 o
  -6   9   7       15.07      -31.27     31.27 o
  -5   9   7        2.95        2.94     19.63 o
  -4   9   7       33.02       34.08     13.74 o
  -3   9   7      125.63      145.00     14.58 o
  -2   9   7      770.53      748.98     17.67 o
  -1   9   7        0.04        0.00      3.37 o
   0   9   7     1183.14     1149.62     19.77 o
   1   9   7      530.10      515.63     10.94 o
   2   9   7      354.67      359.41     10.52 o
   3   9   7      172.84      172.49      8.97 o
   4   9   7        1.09        3.37      9.68 o
   5   9   7      255.53      278.92     16.83 o
   6   9   7        0.26       12.76     16.13 o
  -5  10   7        2.99       -3.51     25.10 o
  -4  10   7      132.66      140.51     15.99 o
  -3  10   7       11.51       33.66     12.34 o
  -2  10   7        0.16       -7.99      7.99 o
  -1  10   7      680.83      726.40     16.97 o
   0  10   7       36.73       40.25      6.73 o
   1  10   7      217.67      205.72      7.57 o
   2  10   7      108.13      107.28      8.13 o
   3  10   7       36.73       35.90      6.87 o
   4  10   7        3.53       -2.10      8.13 o
   5  10   7      254.92      254.80     17.39 o
   6  10   7       27.93       40.53     23.28 o
  -5  11   7       42.12        6.59     33.66 o
  -4  11   7      121.69      144.16     17.11 o
  -3  11   7       35.72       30.43     12.90 o
  -2  11   7      488.70      521.24     16.97 o
  -1  11   7       95.54       93.11      9.54 o
   0  11   7      488.63      497.54     13.32 o
   1  11   7        3.58        0.84      4.63 o
   2  11   7       18.24       14.02      7.01 o
   3  11   7      192.66      185.53     10.24 o
   4  11   7       14.69       20.75     10.24 o
   5  11   7       94.24       98.72     16.55 o
   6  11   7        0.01       -6.31     31.41 o
  -5  12   7      262.52      300.38     33.23 o
  -4  12   7      169.09      167.44     27.91 o
  -3  12   7       10.08        9.82     15.85 o
  -2  12   7      119.05      121.58     12.62 o
  -1  12   7      192.97      188.61     10.94 o
   0  12   7        3.43        4.77      6.59 o
   1  12   7        7.27        2.24      6.87 o
   2  12   7      118.68      104.89      8.83 o
   3  12   7      138.80      161.41     12.06 o
   4  12   7      118.92      129.01     16.41 o
   5  12   7       34.23       20.61     14.16 o
   6  12   7      173.64      211.75     42.49 o
  -4  13   7       46.85       33.94     24.54 o
  -3  13   7      290.19      316.08     23.84 o
  -2  13   7        2.19       12.76     13.18 o
  -1  13   7      154.22      167.58     13.04 o
   0  13   7      220.53      225.77     11.08 o
   1  13   7        0.08        3.09      8.55 o
   2  13   7       19.11       17.95      8.69 o
   3  13   7        8.41       13.46     13.32 o
   4  13   7     1238.91     1318.46     36.74 o
   5  13   7       34.71       12.62     17.39 o
  -4  14   7        0.03      -24.54     25.38 o
  -3  14   7      575.72      683.63     33.38 o
  -2  14   7        0.03       -7.15     15.99 o
  -1  14   7      152.05      172.49     15.43 o
   0  14   7       27.30       19.63      9.26 o
   1  14   7      336.70      338.80     15.85 o
   2  14   7      543.60      539.05     17.67 o
   3  14   7      207.42      242.04     19.35 o
   4  14   7        8.43       13.32     14.72 o
   5  14   7        0.80       11.08     19.07 o
  -3  15   7        0.35        8.41     27.49 o
  -2  15   7        8.39       -2.94     19.63 o
  -1  15   7      157.94      185.11     15.85 o
   0  15   7       10.49       21.74     18.65 o
   1  15   7        0.15       -1.68      9.96 o
   2  15   7      149.16      138.97     14.58 o
   3  15   7      294.59      303.74     20.75 o
   4  15   7       79.15       88.77     18.93 o
  -3  16   7       49.25       48.38     33.66 o
  -2  16   7       25.23       20.89     19.91 o
  -1  16   7        6.16      -14.02     17.53 o
   0  16   7        0.08      -10.24     16.13 o
   1  16   7      354.80      368.81     17.11 o
   2  16   7        5.36        1.96     14.86 o
   3  16   7       18.17       12.48     17.67 o
   4  16   7        3.67      -13.46     22.58 o
  -2  17   7      114.64       96.90     20.19 o
  -1  17   7      291.55      319.59     39.97 o
   0  17   7      132.88      126.35     22.30 o
   1  17   7       69.84       60.86     15.29 o
   2  17   7        0.72       -1.12     21.74 o
   3  17   7      123.94      120.32     23.42 o
  -1  18   7        5.65       33.09     38.98 o
   0  18   7      256.24      303.32     30.01 o
   1  18   7      375.56      367.55     32.67 o
   2  18   7       51.56       26.78     23.14 o
  -2 -14   8       39.40       34.64     28.33 o
  -1 -14   8       56.41       69.13     29.17 o
   0 -14   8       82.89       87.65     31.41 o
   1 -14   8        0.42      -12.34     27.91 o
  -3 -13   8        4.72      -14.30     19.35 o
  -2 -13   8      421.55      424.06     34.50 o
  -1 -13   8        4.73       11.64     21.32 o
   0 -13   8        0.24      -20.75     26.08 o
   1 -13   8       64.91       51.04     23.00 o
   2 -13   8       16.54       12.76     26.08 o
  -4 -12   8      174.49      137.29     31.27 o
  -3 -12   8        0.04       -3.93     17.67 o
  -2 -12   8        1.94        7.15     24.68 o
  -1 -12   8        0.94        5.19     27.21 o
   0 -12   8       39.84       22.58     14.16 o
   1 -12   8       27.19       50.48     21.46 o
   2 -12   8      302.64      385.08     33.09 o
   3 -12   8       41.02       47.68     27.49 o
  -4 -11   8        8.57        1.12     20.89 o
  -3 -11   8      437.17      471.46     26.22 o
  -2 -11   8      185.27      172.49     25.94 o
  -1 -11   8      131.73      113.87     14.44 o
   0 -11   8       41.76       21.88     19.49 o
   1 -11   8        8.67        4.91     25.52 o
   2 -11   8        0.96       -3.79     21.03 o
   3 -11   8       39.85       77.69     20.47 o
   4 -11   8      217.48      254.10     40.25 o
  -5 -10   8      418.77      411.44     39.83 o
  -4 -10   8       30.03       20.33     20.05 o
  -3 -10   8      375.44      413.26     22.30 o
  -2 -10   8       14.29       39.26     14.44 o
  -1 -10   8       86.61       89.05     14.58 o
   0 -10   8        4.09       11.22     10.94 o
   1 -10   8        7.80        6.45     14.16 o
   2 -10   8       11.59       17.81     11.78 o
   3 -10   8        7.19       22.16     15.57 o
   4 -10   8       52.13       40.11     32.67 o
  -5  -9   8       66.15       36.04     22.86 o
  -4  -9   8       10.77       11.92     18.65 o
  -3  -9   8      131.76      130.84     13.32 o
  -2  -9   8       10.11        6.17      9.82 o
  -1  -9   8        0.05       -6.17      9.26 o
   0  -9   8       20.85        9.12     10.24 o
   1  -9   8      240.34      242.88     13.18 o
   2  -9   8       57.07       41.93     11.22 o
   3  -9   8       16.21       27.21     12.06 o
   4  -9   8       37.73       27.21     24.26 o
   5  -9   8       65.81       94.94     36.46 o
  -5  -8   8       40.83       39.26     16.97 o
  -4  -8   8       39.41       28.19     16.41 o
  -3  -8   8      193.06      216.38     13.32 o
  -2  -8   8       72.28       66.19      8.13 o
  -1  -8   8      734.84      757.39     20.75 o
   0  -8   8       91.01       76.99     11.78 o
   1  -8   8        0.83        3.79      8.83 o
   2  -8   8      155.75      156.22     12.76 o
   3  -8   8      841.09      938.57     26.92 o
   4  -8   8        2.52       11.92     14.30 o
   5  -8   8        0.27       26.36     23.70 o
  -6  -7   8       42.07       68.29     51.47 o
  -5  -7   8       27.91       32.25     16.13 o
  -4  -7   8      380.50      381.99     21.74 o
  -3  -7   8      110.51      115.13      9.40 o
  -2  -7   8      342.55      307.25     11.92 o
  -1  -7   8      469.40      447.62     15.29 o
   0  -7   8     1050.37     1084.41     29.73 o
   1  -7   8      631.80      639.60     18.37 o
   2  -7   8      167.55      146.40     11.64 o
   3  -7   8      179.89      168.00     14.30 o
   4  -7   8        1.23       10.80     15.29 o
   5  -7   8      117.59      118.64     24.40 o
  -6  -6   8       33.54       18.79     19.35 o
  -5  -6   8        1.00        4.21     15.29 o
  -4  -6   8        2.32       12.48     14.72 o
  -3  -6   8        0.40        8.41      8.13 o
  -2  -6   8      769.20      799.04     16.83 o
  -1  -6   8      439.83      471.60     13.46 o
   0  -6   8      185.27      171.36     10.80 o
   1  -6   8      373.22      355.77     13.18 o
   2  -6   8      311.20      327.72     14.44 o
   3  -6   8      182.47      187.77     13.18 o
   4  -6   8       65.19       64.09     13.46 o
   5  -6   8       71.56       90.59     27.06 o
   6  -6   8       16.44       19.91     38.00 o
  -6  -5   8       11.25       28.75     20.89 o
  -5  -5   8       26.97        7.57     14.30 o
  -4  -5   8      337.08      328.84     16.97 o
  -3  -5   8       18.12       13.46      6.31 o
  -2  -5   8      499.12      543.26     12.34 o
  -1  -5   8      418.66      407.94     10.94 o
   0  -5   8      313.48      323.94     13.04 o
   1  -5   8        7.89        9.40      5.89 o
   2  -5   8      183.86      186.65     10.52 o
   3  -5   8      157.62      162.39     11.50 o
   4  -5   8       84.90       96.48     13.60 o
   5  -5   8        5.09       -6.17     20.47 o
   6  -5   8       12.73       -8.41     23.28 o
  -6  -4   8       82.02      105.59     21.74 o
  -5  -4   8       65.66       65.91     14.16 o
  -4  -4   8       29.33       21.88     11.92 o
  -3  -4   8      431.53      439.91     15.71 o
  -2  -4   8       28.60       24.82      4.63 o
  -1  -4   8     1243.87     1309.21     20.47 o
   0  -4   8       51.15       41.37      6.59 o
   1  -4   8      167.09      185.25      7.71 o
   2  -4   8      127.45      132.94      7.43 o
   3  -4   8       73.44       75.30      9.26 o
   4  -4   8      566.10      584.91     19.35 o
   5  -4   8      149.85      147.80     27.21 o
   6  -4   8       53.42       47.82     27.63 o
  -6  -3   8       46.49       43.19     19.63 o
  -5  -3   8      441.80      443.97     22.30 o
  -4  -3   8       34.52       30.43      9.68 o
  -3  -3   8       81.04       86.52      9.26 o
  -2  -3   8      353.25      327.16      6.17 o
  -1  -3   8       47.05       43.89      3.23 o
   0  -3   8      448.67      443.55     11.08 o
   1  -3   8        0.75        1.26      2.94 o
   2  -3   8       55.19       56.23      6.45 o
   3  -3   8       43.00       45.15      8.97 o
   4  -3   8       59.78       61.14     10.66 o
   5  -3   8       34.05       26.64     16.13 o
   6  -3   8      401.61      428.83     23.28 o
  -6  -2   8      125.33      114.29     20.75 o
  -5  -2   8      158.43      147.52     16.83 o
  -4  -2   8      167.45      159.30     12.76 o
  -3  -2   8     1049.63     1121.16     25.10 o
  -2  -2   8       76.76       80.49      4.21 o
  -1  -2   8     1102.91     1155.09     19.07 o
   0  -2   8      970.08      984.57     16.41 o
   1  -2   8       29.58       20.47      3.09 o
   2  -2   8        1.41        1.12      4.63 o
   3  -2   8        1.24        3.09      6.73 o
   4  -2   8      462.70      464.73     16.97 o
   5  -2   8        2.38       13.88     14.86 o
   6  -2   8      150.40      139.81     19.49 o
  -6  -1   8       61.80       50.76     20.47 o
  -5  -1   8       39.09       29.59     15.29 o
  -4  -1   8      335.95      322.67     12.20 o
  -3  -1   8      136.36      137.29      5.19 o
  -2  -1   8       43.45       41.65      3.51 o
  -1  -1   8     1815.30     1896.50     29.87 o
   0  -1   8      108.38      107.84      3.65 o
   1  -1   8       18.17       15.57      1.82 o
   2  -1   8       85.55       88.49      6.03 o
   3  -1   8       93.85      101.53      8.97 o
   4  -1   8        0.39        7.43      7.71 o
   5  -1   8       25.91       32.25     12.34 o
   6  -1   8      191.43      174.45     16.13 o
  -6   0   8       16.95       16.97     17.95 o
  -5   0   8       51.03       39.69     11.64 o
  -4   0   8      354.11      347.50     12.76 o
  -3   0   8      554.53      536.11     11.08 o
  -2   0   8        0.09        2.38      3.09 o
  -1   0   8      786.86      845.60     12.06 o
   0   0   8     5034.67     5569.18     76.57 o
   1   0   8      207.31      168.14      4.21 o
   2   0   8      175.89      181.04      6.17 o
   3   0   8      158.54      135.46      6.45 o
   4   0   8       51.32       48.38      7.29 o
   5   0   8      262.70      246.53     14.16 o
   6   0   8       14.15        7.71     14.30 o
   7   0   8       18.93       58.06     52.03 o
  -6   1   8      271.02      306.97     27.06 o
  -5   1   8       77.26       89.33     14.58 o
  -4   1   8      837.95      813.07     21.46 o
  -3   1   8      223.50      240.78      7.15 o
  -2   1   8      253.95      227.74      6.03 o
  -1   1   8       35.56       48.10      2.24 o
   0   1   8      264.92      289.58      5.61 o
   1   1   8      386.60      372.18      7.43 o
   2   1   8     1574.33     1541.29     21.88 o
   3   1   8     1175.80     1229.55     22.72 o
   4   1   8        6.10        4.07      5.61 o
   5   1   8       81.44       71.38     10.52 o
   6   1   8        4.85       10.94     16.27 o
   7   1   8       56.32       86.66     38.42 o
  -6   2   8       76.52       53.85     15.29 o
  -5   2   8      349.81      326.32     16.83 o
  -4   2   8       52.82       44.17      9.12 o
  -3   2   8      145.24      135.88      6.03 o
  -2   2   8      129.89      131.12      3.79 o
  -1   2   8      153.40      162.67      4.35 o
   0   2   8     2729.87     2461.35     37.02 o
   1   2   8      141.88      155.80      3.65 o
   2   2   8      157.97      155.52      4.91 o
   3   2   8     1684.21     1717.28     27.91 o
   4   2   8      592.35      593.46     13.88 o
   5   2   8      502.19      527.69     17.11 o
   6   2   8        6.04       -0.28     15.15 o
   7   2   8      155.43      133.64     39.55 o
  -6   3   8       17.85       -0.42     19.49 o
  -5   3   8      225.70      247.51     18.65 o
  -4   3   8       30.90       36.18      8.13 o
  -3   3   8        0.97       -1.68      5.75 o
  -2   3   8        7.92       12.06      2.38 o
  -1   3   8       38.85       43.19      3.65 o
   0   3   8     1774.85     1918.23     36.88 o
   1   3   8      348.27      332.77      5.89 o
   2   3   8     2700.80     2834.09     34.08 o
   3   3   8      489.17      482.54     11.50 o
   4   3   8        1.20        2.66      5.89 o
   5   3   8      115.89      114.15     10.66 o
   6   3   8      142.17      109.10     14.86 o
   7   3   8      142.03      116.81     55.67 o
  -6   4   8       14.48       13.74     15.43 o
  -5   4   8      106.28      106.86     15.00 o
  -4   4   8       80.18       93.39     12.90 o
  -3   4   8      633.20      622.91     16.69 o
  -2   4   8      183.23      203.62      7.01 o
  -1   4   8        9.87        7.29      3.09 o
   0   4   8      137.07      140.93      5.61 o
   1   4   8      124.89      120.32      3.93 o
   2   4   8      524.90      577.34     10.10 o
   3   4   8       99.01       98.58      6.03 o
   4   4   8     1547.22     1656.00     32.81 o
   5   4   8        2.17        4.63      8.55 o
   6   4   8       12.45       22.58     14.02 o
   7   4   8       16.22       13.60     34.50 o
  -6   5   8        6.89       -7.29     19.21 o
  -5   5   8      644.23      690.36     23.00 o
  -4   5   8       77.18       84.98     11.08 o
  -3   5   8      525.19      548.03     15.99 o
  -2   5   8        0.23        1.54      5.33 o
  -1   5   8        1.27       -0.14      2.52 o
   0   5   8      106.93      107.42      5.19 o
   1   5   8      515.36      466.83      8.97 o
   2   5   8      261.39      227.46      7.01 o
   3   5   8        8.31       11.22      4.91 o
   4   5   8      891.80      886.55     20.33 o
   5   5   8      203.56      211.89     14.16 o
   6   5   8      426.40      419.01     21.32 o
   7   5   8        0.00       -0.42     51.32 o
  -6   6   8       28.76        2.94     30.01 o
  -5   6   8      122.82      151.87     15.15 o
  -4   6   8      622.12      612.25     20.47 o
  -3   6   8      338.81      353.95     11.78 o
  -2   6   8      141.22      141.35      6.59 o
  -1   6   8      159.30      130.56      5.33 o
   0   6   8     2972.48     3047.66     44.45 o
   1   6   8      669.07      756.13     11.36 o
   2   6   8        0.40        5.19      4.07 o
   3   6   8     2232.74     2341.03     34.36 o
   4   6   8       79.38       67.03      9.54 o
   5   6   8        9.28       -1.82     12.76 o
   6   6   8      166.26      186.37     18.93 o
  -6   7   8      157.48      173.47     26.08 o
  -5   7   8       41.65       52.17     18.23 o
  -4   7   8        9.03        7.43     11.50 o
  -3   7   8        0.12        1.96      7.29 o
  -2   7   8      110.95      119.90      6.73 o
  -1   7   8      103.00      101.67      4.77 o
   0   7   8      234.06      256.06      6.31 o
   1   7   8     1792.77     1802.40     23.98 o
   2   7   8      210.38      217.50      7.99 o
   3   7   8       15.04       24.96      6.59 o
   4   7   8        1.95        4.21      7.57 o
   5   7   8       52.76       36.32     14.02 o
   6   7   8       90.63      107.42     16.27 o
  -6   8   8       14.95       17.25     26.22 o
  -5   8   8      303.98      298.97     23.42 o
  -4   8   8       44.75       52.87     12.06 o
  -3   8   8      976.31     1008.13     22.72 o
  -2   8   8       18.20       13.46      5.47 o
  -1   8   8     2292.44     2297.14     36.04 o
   0   8   8     1077.31     1145.56     19.35 o
   1   8   8      165.25      165.33      5.89 o
   2   8   8        1.73        3.09      4.91 o
   3   8   8       36.83       42.21      6.45 o
   4   8   8      144.36      149.35      9.54 o
   5   8   8       60.58       59.60     13.04 o
   6   8   8       12.58       15.99     18.51 o
  -6   9   8       17.16       32.81     32.81 o
  -5   9   8        7.91       -9.12     17.25 o
  -4   9   8      300.57      288.74     21.74 o
  -3   9   8       40.44       43.47      8.55 o
  -2   9   8      314.05      329.83     10.66 o
  -1   9   8      118.78      114.57      5.75 o
   0   9   8     2619.55     2640.01     40.11 o
   1   9   8      328.09      313.28      8.27 o
   2   9   8      906.22      913.89     18.51 o
   3   9   8      467.66      478.05     13.60 o
   4   9   8       20.18       12.06      9.40 o
   5   9   8       92.94      108.82     13.74 o
   6   9   8       88.01       77.97     17.67 o
  -5  10   8       12.99       17.67     26.22 o
  -4  10   8      165.64      178.52     16.83 o
  -3  10   8      540.07      518.58     24.12 o
  -2  10   8     2218.15     2237.54     44.17 o
  -1  10   8      434.96      417.75     11.36 o
   0  10   8     1050.08     1059.31     19.91 o
   1  10   8        1.87        2.38      4.63 o
   2  10   8      220.10      214.84     10.10 o
   3  10   8      237.37      230.26     10.80 o
   4  10   8      631.13      626.00     17.67 o
   5  10   8       13.97        7.71     12.06 o
   6  10   8        3.11       -1.54     17.53 o
  -5  11   8       12.90        9.12     33.38 o
  -4  11   8       77.63       82.60     17.67 o
  -3  11   8       20.74       27.21     12.06 o
  -2  11   8        9.96        8.55      8.69 o
  -1  11   8      959.36      964.38     20.33 o
   0  11   8      592.23      608.89     14.86 o
   1  11   8       10.66        5.19      8.13 o
   2  11   8        8.78       10.52      7.57 o
   3  11   8       23.00       18.79      8.13 o
   4  11   8     1141.99     1133.92     27.49 o
   5  11   8        0.56        7.29     13.18 o
   6  11   8       24.30       22.30     21.18 o
  -5  12   8      150.91      128.31     29.03 o
  -4  12   8       23.43       22.58     18.51 o
  -3  12   8       64.30       72.64     16.13 o
  -2  12   8       42.50       35.34     11.92 o
  -1  12   8        6.50        6.73      7.99 o
   0  12   8       13.95        6.87      7.29 o
   1  12   8      812.27      797.36     18.37 o
   2  12   8      898.94      910.81     20.61 o
   3  12   8      327.96      303.04     14.86 o
   4  12   8       70.02       49.64     13.74 o
   5  12   8        0.00        3.93     14.02 o
  -4  13   8       23.57      -16.41     22.16 o
  -3  13   8      243.96      244.99     21.32 o
  -2  13   8        1.69       -5.89     11.64 o
  -1  13   8        6.75       13.18      8.83 o
   0  13   8        2.22        7.43      7.43 o
   1  13   8       87.79       91.01     10.80 o
   2  13   8      308.28      309.91     12.90 o
   3  13   8      186.27      159.72     12.90 o
   4  13   8      459.64      479.03     23.98 o
   5  13   8        0.03        9.82     17.67 o
  -4  14   8       50.51       31.69     24.54 o
  -3  14   8       47.38       32.95     24.82 o
  -2  14   8        4.61        3.65     16.55 o
  -1  14   8      182.21      196.47     13.88 o
   0  14   8       32.91       28.75     10.94 o
   1  14   8      358.35      331.37     15.85 o
   2  14   8       47.74       52.87     11.36 o
   3  14   8       79.05       78.11     15.99 o
   4  14   8       31.67        6.59     14.86 o
   5  14   8       10.27        5.33     17.11 o
  -3  15   8      119.61      127.61     25.80 o
  -2  15   8        0.49      -11.64     17.95 o
  -1  15   8       84.12      116.67     15.15 o
   0  15   8      106.01      128.03     16.55 o
   1  15   8       53.27       47.68     11.78 o
   2  15   8        2.44        9.54     10.52 o
   3  15   8      106.70      132.10     22.30 o
   4  15   8       51.29       48.80     18.93 o
  -3  16   8        9.74        8.55     29.59 o
  -2  16   8      238.54      258.03     22.72 o
  -1  16   8       18.65        7.85     18.65 o
   0  16   8       17.62       27.06     16.97 o
   1  16   8      117.39      131.68     14.02 o
   2  16   8       74.84       72.22     15.29 o
   3  16   8        8.85       -6.45     17.39 o
   4  16   8        2.77      -10.80     21.03 o
  -2  17   8      235.88      175.85     24.26 o
  -1  17   8        2.67        1.26     24.68 o
   0  17   8      370.42      386.48     26.08 o
   1  17   8       20.94       26.64     14.30 o
   2  17   8       28.84       -1.12     18.65 o
   3  17   8      187.13      188.33     22.58 o
  -1  18   8        4.76        9.40     27.35 o
   0  18   8      281.25      253.82     31.69 o
   1  18   8        2.78       -7.15     30.43 o
   2  18   8      243.12      230.68     27.21 o
  -1 -14   9        9.01       20.61     30.29 o
   0 -14   9      154.12      149.07     28.33 o
  -2 -13   9       83.76       62.68     19.63 o
  -1 -13   9       12.87      -28.05     31.55 o
   0 -13   9       22.97       -5.61     33.66 o
   1 -13   9       98.62       70.82     25.10 o
   2 -13   9        0.56      -29.31     44.31 o
  -3 -12   9      233.98      222.13     25.38 o
  -2 -12   9        7.32       21.74     16.97 o
  -1 -12   9      107.17      117.79     23.84 o
   0 -12   9       54.81       44.87     23.28 o
   1 -12   9      106.82       85.96     31.55 o
   2 -12   9        4.63        8.83     23.98 o
   3 -12   9       17.68        7.43     29.17 o
  -4 -11   9        5.03      -12.48     20.19 o
  -3 -11   9      359.14      366.71     25.38 o
  -2 -11   9        2.03      -13.46     15.85 o
  -1 -11   9      189.03      220.73     24.54 o
   0 -11   9      127.52      161.41     30.15 o
   1 -11   9        7.51       -0.84     27.21 o
   2 -11   9       86.97       85.82     24.68 o
   3 -11   9       26.67       20.47     24.82 o
  -4 -10   9       12.74        4.77     19.77 o
  -3 -10   9        0.00       31.69     21.32 o
  -2 -10   9       39.11       49.08     16.13 o
  -1 -10   9      341.11      327.86     24.96 o
   0 -10   9       32.85       22.86     13.46 o
   1 -10   9        8.10        8.27     14.30 o
   2 -10   9       18.23        8.55     12.90 o
   3 -10   9       48.53       54.27     19.77 o
   4 -10   9       15.65       33.52     28.33 o
  -5  -9   9        2.82        2.38     18.23 o
  -4  -9   9      189.03      213.99     24.68 o
  -3  -9   9      160.93      166.88     16.13 o
  -2  -9   9       73.71       79.65     12.62 o
  -1  -9   9        0.04        2.24      9.96 o
   0  -9   9      173.41      143.32     13.60 o
   1  -9   9       30.74       42.07     12.20 o
   2  -9   9       34.31       16.69      9.82 o
   3  -9   9       76.52       79.23     14.02 o
   4  -9   9       14.77       -5.33     21.03 o
  -5  -8   9        0.95       13.46     18.93 o
  -4  -8   9      358.64      378.63     22.72 o
  -3  -8   9        4.06        5.33     11.64 o
  -2  -8   9      435.16      420.42     15.15 o
  -1  -8   9       26.88       19.91      9.12 o
   0  -8   9       94.89      107.56     18.37 o
   1  -8   9      744.49      728.37     22.16 o
   2  -8   9        4.48       -0.14     10.94 o
   3  -8   9      953.01      999.01     28.47 o
   4  -8   9        6.03        7.43     16.69 o
   5  -8   9        6.73        1.68     28.89 o
  -5  -7   9       78.67       66.89     19.21 o
  -4  -7   9      130.19      110.50     17.25 o
  -3  -7   9        1.89        6.31      7.99 o
  -2  -7   9       56.43       57.50      8.55 o
  -1  -7   9      119.38      117.65      9.26 o
   0  -7   9      614.98      681.25     30.71 o
   1  -7   9      338.53      312.02     13.04 o
   2  -7   9        4.19       -1.54      9.96 o
   3  -7   9      177.20      180.06     14.30 o
   4  -7   9       71.71       94.80     18.93 o
   5  -7   9      101.09      103.49     28.33 o
  -6  -6   9       30.79        9.40     28.05 o
  -5  -6   9       77.67       72.36     21.03 o
  -4  -6   9      119.95      120.04     13.32 o
  -3  -6   9       14.47        9.54      8.13 o
  -2  -6   9      844.77      831.72     19.35 o
  -1  -6   9       11.71       10.24      6.03 o
   0  -6   9     1031.71      983.59     29.03 o
   1  -6   9       87.43       80.21     10.10 o
   2  -6   9     2131.85     2163.64     44.17 o
   3  -6   9        5.88        5.47     12.62 o
   4  -6   9       10.64       14.16     13.88 o
   5  -6   9        8.89       -4.77     28.19 o
  -6  -5   9        0.11        6.45     19.77 o
  -5  -5   9       27.96       23.70     15.00 o
  -4  -5   9       77.12       59.32     13.88 o
  -3  -5   9       39.38       31.41      6.87 o
  -2  -5   9      510.44      482.12     12.06 o
  -1  -5   9      255.85      267.70      9.12 o
   0  -5   9      531.46      551.67     17.53 o
   1  -5   9      766.88      710.98     16.13 o
   2  -5   9      392.09      373.16     14.02 o
   3  -5   9       69.89       64.37     11.78 o
   4  -5   9      843.10      807.88     27.91 o
   5  -5   9       17.76       37.86     22.16 o
   6  -5   9        0.89      -12.20     23.00 o
  -6  -4   9      128.28      110.08     21.32 o
  -5  -4   9      435.71      482.96     25.52 o
  -4  -4   9       82.25       64.23     12.20 o
  -3  -4   9      441.34      425.74     14.58 o
  -2  -4   9      495.98      496.84     11.78 o
  -1  -4   9      807.09      792.59     17.81 o
   0  -4   9        0.40        4.07      4.21 o
   1  -4   9      750.58      764.83     15.99 o
   2  -4   9      107.65       93.68      7.15 o
   3  -4   9      891.39      899.03     22.16 o
   4  -4   9      142.37      130.84     11.64 o
   5  -4   9       69.23       72.64     23.84 o
   6  -4   9      699.72      699.34     35.20 o
  -6  -3   9       14.03       21.03     20.89 o
  -5  -3   9       92.50       86.10     16.83 o
  -4  -3   9       11.50        7.15      9.82 o
  -3  -3   9     2316.82     2419.14     46.28 o
  -2  -3   9      252.01      263.50      8.69 o
  -1  -3   9      183.72      181.88      5.33 o
   0  -3   9      133.60      126.91      5.47 o
   1  -3   9        4.54       -0.42      3.23 o
   2  -3   9      625.73      652.22     15.29 o
   3  -3   9       51.96       42.49      8.97 o
   4  -3   9       73.00       47.96     10.80 o
   5  -3   9       20.67       28.89     16.69 o
   6  -3   9      118.71      114.99     22.30 o
  -6  -2   9        3.60        0.98     21.03 o
  -5  -2   9       23.85       21.46     14.44 o
  -4  -2   9       61.94       58.62     10.52 o
  -3  -2   9     1389.46     1404.98     29.31 o
  -2  -2   9      407.90      395.31      9.82 o
  -1  -2   9     1926.49     2043.04     33.52 o
   0  -2   9     1079.35     1182.02     20.19 o
   1  -2   9      308.08      326.04      6.45 o
   2  -2   9      388.06      380.45     11.36 o
   3  -2   9     1700.68     1767.06     37.58 o
   4  -2   9       88.28       83.44     10.66 o
   5  -2   9      817.06      854.29     26.22 o
   6  -2   9        0.79        3.23     14.58 o
  -6  -1   9      249.84      244.99     23.28 o
  -5  -1   9        0.11        1.96     14.02 o
  -4  -1   9      794.72      795.26     19.63 o
  -3  -1   9      802.26      789.37     15.57 o
  -2  -1   9      595.10      559.39     11.36 o
  -1  -1   9      447.84      375.40      8.55 o
   0  -1   9      912.63      925.39     14.16 o
   1  -1   9      268.14      268.26      6.31 o
   2  -1   9       19.30       13.88      5.61 o
   3  -1   9     3215.95     3408.62     65.07 o
   4  -1   9       45.98       36.46      9.12 o
   5  -1   9      275.54      277.24     16.69 o
   6  -1   9       14.01       35.06     17.67 o
  -6   0   9       61.84       72.92     18.37 o
  -5   0   9      157.82      151.17     15.71 o
  -4   0   9      352.83      348.76     14.30 o
  -3   0   9       75.73       72.36      4.91 o
  -2   0   9      400.35      434.30      8.97 o
  -1   0   9     1067.51     1151.73     18.09 o
   0   0   9      192.35      248.35      5.61 o
   1   0   9     1868.52     1932.68     32.11 o
   2   0   9      165.52      143.88      5.61 o
   3   0   9        0.90        2.52      6.03 o
   4   0   9       68.20       65.49      7.99 o
   5   0   9      237.02      234.89     14.16 o
   6   0   9       54.77       42.63     14.72 o
  -6   1   9        0.53        1.82     17.95 o
  -5   1   9       80.13       67.03     13.46 o
  -4   1   9      139.57      152.01     12.06 o
  -3   1   9      204.12      195.06      6.59 o
  -2   1   9        1.58        0.70      3.09 o
  -1   1   9       49.13       54.41      2.38 o
   0   1   9       23.74       18.79      2.52 o
   1   1   9      253.71      272.05      6.45 o
   2   1   9      277.33      276.26      5.75 o
   3   1   9      184.58      186.09      7.57 o
   4   1   9        1.62        4.35      6.73 o
   5   1   9       47.98       33.52      8.83 o
   6   1   9       12.59       29.45     23.42 o
  -6   2   9       17.04        6.73     20.33 o
  -5   2   9       96.54       80.91     12.90 o
  -4   2   9        1.14       -6.17      7.29 o
  -3   2   9      301.12      308.23      8.69 o
  -2   2   9       13.33       11.08      2.10 o
  -1   2   9     1052.81     1142.75     18.65 o
   0   2   9     3510.14     3542.54     48.66 o
   1   2   9     1097.23     1167.71     17.25 o
   2   2   9       10.26       14.58      3.09 o
   3   2   9       12.41        7.29      4.49 o
   4   2   9     1447.09     1465.14     29.73 o
   5   2   9       28.25       28.05     12.20 o
   6   2   9      124.23      117.51     19.77 o
   7   2   9       61.82       65.21     52.31 o
  -6   3   9        5.55       17.25     18.37 o
  -5   3   9      482.10      498.67     21.88 o
  -4   3   9       48.26       20.61      8.83 o
  -3   3   9       21.25       25.94      5.33 o
  -2   3   9        0.64        1.40      2.66 o
  -1   3   9      137.64      100.55      5.89 o
   0   3   9     1432.43     1507.78     23.42 o
   1   3   9     1840.50     1848.54     26.50 o
   2   3   9     2698.33     2749.11     36.04 o
   3   3   9      392.78      389.56      9.96 o
   4   3   9       68.55       41.51      8.13 o
   5   3   9       50.48       40.25      9.26 o
   6   3   9      617.25      623.47     31.27 o
   7   3   9        0.07        9.96     40.67 o
  -6   4   9       42.67       41.23     15.00 o
  -5   4   9       41.48       27.49     14.16 o
  -4   4   9        5.19        7.15      9.12 o
  -3   4   9      371.41      350.16     12.90 o
  -2   4   9      124.85      123.97      4.49 o
  -1   4   9       96.33      119.62      6.59 o
   0   4   9     1890.37     1953.43     35.06 o
   1   4   9      743.34      852.89     13.32 o
   2   4   9        0.68        2.94      2.38 o
   3   4   9      466.11      434.58     10.66 o
   4   4   9     1292.53     1319.72     26.92 o
   5   4   9       58.92       45.15      9.68 o
   6   4   9       68.32       73.48     18.93 o
   7   4   9        3.44       -1.82     33.09 o
  -6   5   9      184.49      191.98     20.89 o
  -5   5   9       70.23       51.47     14.02 o
  -4   5   9       80.03       73.34     14.58 o
  -3   5   9       18.61       30.43      7.85 o
  -2   5   9       80.10       80.91      5.61 o
  -1   5   9        6.92        9.12      4.77 o
   0   5   9      162.81      169.96      6.45 o
   1   5   9     2489.64     2607.61     41.65 o
   2   5   9        2.44        3.79      4.07 o
   3   5   9      175.67      187.35      7.71 o
   4   5   9       11.68       10.52      6.87 o
   5   5   9       97.71       82.32     10.94 o
   6   5   9      120.46       97.18     15.99 o
  -6   6   9       70.91       36.04     25.38 o
  -5   6   9      108.20       99.00     14.30 o
  -4   6   9      399.60      400.50     15.99 o
  -3   6   9      240.42      222.83     10.38 o
  -2   6   9      398.82      386.34     10.52 o
  -1   6   9      427.75      442.99      9.82 o
   0   6   9     5644.75     5918.35     98.72 o
   1   6   9        6.00        7.71      2.10 o
   2   6   9      121.09      130.42      5.75 o
   3   6   9     1418.91     1500.06     24.26 o
   4   6   9        2.27        3.23      7.57 o
   5   6   9       17.28       14.30     11.50 o
   6   6   9      161.66      165.33     18.23 o
  -6   7   9      236.68      221.99     28.47 o
  -5   7   9       15.26       21.88     13.60 o
  -4   7   9      260.67      229.84     14.16 o
  -3   7   9      364.76      380.73     13.60 o
  -2   7   9     1050.44     1061.14     19.21 o
  -1   7   9        1.32        7.43      3.79 o
   0   7   9       37.74       31.97      3.79 o
   1   7   9     1063.88     1059.59     15.29 o
   2   7   9      242.72      254.94      8.41 o
   3   7   9      818.51      832.56     15.71 o
   4   7   9        8.55        6.31      7.43 o
   5   7   9      356.50      376.94     18.93 o
   6   7   9        6.40       -6.73     15.99 o
  -6   8   9        1.63       22.86     26.08 o
  -5   8   9        9.07       18.37     16.97 o
  -4   8   9      767.81      752.20     23.14 o
  -3   8   9      298.80      296.17     12.20 o
  -2   8   9      593.77      570.46     13.32 o
  -1   8   9      167.40      163.79      6.45 o
   0   8   9     1018.69     1018.93     16.83 o
   1   8   9      146.50      135.18      4.63 o
   2   8   9       58.96       54.13      6.31 o
   3   8   9      416.42      408.50     12.76 o
   4   8   9       37.76       47.54      9.26 o
   5   8   9       96.40      118.50     14.58 o
   6   8   9      101.02      109.80     17.53 o
  -6   9   9        4.10        7.71     32.25 o
  -5   9   9       25.21        7.01     22.02 o
  -4   9   9       87.17       68.99     18.23 o
  -3   9   9      394.36      380.17     14.72 o
  -2   9   9       78.90       60.30      6.45 o
  -1   9   9       96.19       85.40      5.75 o
   0   9   9     1934.77     1969.14     30.43 o
   1   9   9      119.51      122.42      5.89 o
   2   9   9       18.10        9.96      6.17 o
   3   9   9       12.07        9.96      6.59 o
   4   9   9      766.71      752.49     18.23 o
   5   9   9       75.89       62.40     16.69 o
   6   9   9       70.44       67.45     17.67 o
  -5  10   9        6.45       -8.69     25.52 o
  -4  10   9      136.16      123.26     17.53 o
  -3  10   9       28.19        8.69     10.24 o
  -2  10   9      279.36      270.37     12.76 o
  -1  10   9      261.15      245.83      9.12 o
   0  10   9      168.38      170.10      8.69 o
   1  10   9      721.26      722.76     14.58 o
   2  10   9     2559.06     2573.54     40.67 o
   3  10   9      183.72      175.71     10.10 o
   4  10   9      196.19      199.27     11.78 o
   5  10   9      111.53      120.60     14.30 o
   6  10   9       36.98       41.23     19.63 o
  -5  11   9       11.85       -3.51     27.35 o
  -4  11   9      180.36      147.10     21.60 o
  -3  11   9      277.66      304.16     19.91 o
  -2  11   9        3.83        2.66      8.97 o
  -1  11   9       29.83       13.60      6.45 o
   0  11   9      827.76      840.83     17.81 o
   1  11   9     1787.02     1802.96     31.13 o
   2  11   9     1019.34      992.42     20.33 o
   3  11   9       65.63       50.48      8.41 o
   4  11   9      459.32      487.73     16.27 o
   5  11   9       60.87       50.76     14.86 o
   6  11   9      114.59       70.82     20.75 o
  -5  12   9       50.14       34.50     25.38 o
  -4  12   9       61.20       83.58     19.91 o
  -3  12   9       60.49       61.28     15.99 o
  -2  12   9      112.89      103.21     11.50 o
  -1  12   9       70.30       74.88      8.97 o
   0  12   9      118.31      114.01      7.99 o
   1  12   9      187.91      168.84     11.08 o
   2  12   9      119.75       95.36      9.54 o
   3  12   9      570.31      579.30     16.69 o
   4  12   9       36.04       44.87     14.16 o
   5  12   9        2.10       -2.66     16.55 o
  -4  13   9      124.92       79.65     20.33 o
  -3  13   9      297.42      312.30     22.58 o
  -2  13   9      215.96      206.42     14.86 o
  -1  13   9       36.83       41.93      9.96 o
   0  13   9      484.37      494.60     17.39 o
   1  13   9       99.81       81.19      9.26 o
   2  13   9      185.61      179.78     12.62 o
   3  13   9      404.43      406.67     16.27 o
   4  13   9        0.13       -6.17     15.15 o
   5  13   9       32.34       36.74     18.93 o
  -4  14   9       92.17       75.59     23.98 o
  -3  14   9        3.83       39.26     19.77 o
  -2  14   9      604.48      645.35     22.30 o
  -1  14   9      293.54      284.67     16.13 o
   0  14   9       88.41       98.72     10.94 o
   1  14   9       88.51      100.55     11.92 o
   2  14   9       63.24       74.32     10.66 o
   3  14   9        6.53       16.41     17.11 o
   4  14   9       68.46       80.91     19.63 o
   5  14   9      228.23      221.57     22.86 o
  -3  15   9        0.00        0.28     26.78 o
  -2  15   9       47.70       46.84     19.49 o
  -1  15   9       26.18       14.30     14.86 o
   0  15   9      561.55      551.39     21.60 o
   1  15   9       25.89       24.26     12.20 o
   2  15   9        3.18        8.41     11.50 o
   3  15   9      310.08      337.40     22.72 o
   4  15   9        1.19        4.35     16.41 o
  -3  16   9       89.91      115.69     26.92 o
  -2  16   9      301.74      336.00     22.30 o
  -1  16   9        0.05       -5.19     25.52 o
   0  16   9       53.92       56.93     15.57 o
   1  16   9       14.93       14.86     12.62 o
   2  16   9       68.63       64.93     13.74 o
   3  16   9      139.52      152.57     20.89 o
   4  16   9      124.70      129.15     21.74 o
  -2  17   9      193.42      138.55     23.98 o
  -1  17   9      210.86      221.29     25.94 o
   0  17   9      412.25      449.58     30.29 o
   1  17   9       15.02       26.22     13.18 o
   2  17   9       18.03        1.54     15.15 o
   3  17   9        9.51        1.12     17.39 o
  -1  18   9      148.35      191.70     34.36 o
   0  18   9      275.25      291.68     25.24 o
   1  18   9       45.95       41.65     17.81 o
   2  18   9      250.14      235.73     23.42 o
  -2 -13  10       13.29       -1.40     29.87 o
  -1 -13  10       12.74       21.03     33.80 o
   0 -13  10       35.78      -15.43     34.22 o
   1 -13  10       18.64       30.43     26.78 o
  -3 -12  10        0.47        2.94     23.42 o
  -2 -12  10       23.79       33.94     32.67 o
  -1 -12  10      166.75      138.97     25.38 o
   0 -12  10       13.99        8.83     22.44 o
   1 -12  10        0.03        3.93     32.81 o
   2 -12  10       56.27       41.51     25.10 o
  -3 -11  10      313.39      327.02     29.87 o
  -2 -11  10      278.69      272.75     25.94 o
  -1 -11  10      562.09      572.57     36.46 o
   0 -11  10        7.79        6.87     29.59 o
   1 -11  10       11.64        3.37     24.12 o
   2 -11  10        1.90        2.66     22.16 o
   3 -11  10        1.19       -2.52     28.33 o
  -4 -10  10      378.96      365.87     29.59 o
  -3 -10  10       96.65       91.43     19.91 o
  -2 -10  10        1.02       -9.54     21.03 o
  -1 -10  10       31.86       30.43     22.02 o
   0 -10  10      102.92      128.31     16.97 o
   1 -10  10        4.76       -1.68     13.88 o
   2 -10  10        4.76       -0.42     16.13 o
   3 -10  10      199.69      184.69     29.73 o
  -5  -9  10       24.57       42.49     31.13 o
  -4  -9  10      123.79      131.40     20.19 o
  -3  -9  10        2.84       -5.47     14.02 o
  -2  -9  10        6.40       11.78     11.64 o
  -1  -9  10       35.48       28.47     13.18 o
   0  -9  10      324.32      336.84     20.05 o
   1  -9  10        0.10        4.21     11.22 o
   2  -9  10        1.37       17.53     16.69 o
   3  -9  10      296.48      326.60     20.47 o
   4  -9  10      144.15      154.82     34.50 o
  -5  -8  10      176.38      180.34     23.28 o
  -4  -8  10      469.85      481.00     23.28 o
  -3  -8  10       13.05       22.30     13.74 o
  -2  -8  10       41.29       22.44     10.80 o
  -1  -8  10       20.61       19.35     11.64 o
   0  -8  10       33.22       58.06     18.79 o
   1  -8  10        0.36        5.89     12.62 o
   2  -8  10      691.09      703.12     23.70 o
   3  -8  10        9.71       18.23     13.18 o
   4  -8  10       12.92       13.04     17.53 o
   5  -8  10       38.39       38.70     49.50 o
  -5  -7  10       45.57       33.66     18.37 o
  -4  -7  10       25.82       17.81     15.43 o
  -3  -7  10      240.73      263.22     16.55 o
  -2  -7  10      125.88      129.71     13.32 o
  -1  -7  10       51.17       59.46      8.13 o
   0  -7  10      509.51      526.71     27.91 o
   1  -7  10      130.26      124.53     10.80 o
   2  -7  10       65.45       58.20     11.92 o
   3  -7  10        2.86       11.64     10.66 o
   4  -7  10       99.81       96.06     17.95 o
   5  -7  10        7.32       22.44     23.70 o
  -6  -6  10       80.63       71.38     40.25 o
  -5  -6  10      392.58      445.38     27.06 o
  -4  -6  10        0.04        7.99     12.76 o
  -3  -6  10        2.05        0.98      8.97 o
  -2  -6  10      363.04      340.48     15.43 o
  -1  -6  10      100.61       87.93      7.71 o
   0  -6  10       44.83       48.52     15.15 o
   1  -6  10      629.19      629.08     18.23 o
   2  -6  10      140.42      157.90     13.04 o
   3  -6  10        4.75       -3.79      9.26 o
   4  -6  10        4.22        3.79     15.71 o
   5  -6  10       22.03       32.95     32.25 o
  -6  -5  10        8.41       -6.59     28.05 o
  -5  -5  10        0.05       -3.09     23.42 o
  -4  -5  10       24.45       25.80     15.85 o
  -3  -5  10      100.92      122.28     10.66 o
  -2  -5  10       20.66       10.38      5.19 o
  -1  -5  10      807.53      716.45     16.41 o
   0  -5  10      207.72      190.15      9.12 o
   1  -5  10       30.33       24.40      5.75 o
   2  -5  10      135.77      146.26     10.94 o
   3  -5  10      381.03      383.11     17.25 o
   4  -5  10      399.31      414.95     23.42 o
   5  -5  10       14.50       -8.83     28.89 o
  -6  -4  10       55.99       94.66     29.03 o
  -5  -4  10       18.71       10.10     16.97 o
  -4  -4  10      126.34      115.83     14.72 o
  -3  -4  10     1076.34     1043.19     23.42 o
  -2  -4  10      138.11      144.86      6.45 o
  -1  -4  10       87.30       92.27      5.89 o
   0  -4  10      304.46      321.27     10.66 o
   1  -4  10      729.97      736.78     15.99 o
   2  -4  10     1528.04     1548.86     33.23 o
   3  -4  10       23.03       14.30      9.54 o
   4  -4  10       51.67       51.47     10.66 o
   5  -4  10      233.70      190.01     23.98 o
   6  -4  10       83.40       70.40     31.41 o
  -6  -3  10       26.53       41.79     21.60 o
  -5  -3  10       23.59       35.76     16.41 o
  -4  -3  10      202.16      206.70     14.86 o
  -3  -3  10      293.55      280.60     14.44 o
  -2  -3  10      137.21      130.70      7.99 o
  -1  -3  10      490.14      462.49     10.66 o
   0  -3  10      265.67      272.33      7.29 o
   1  -3  10        3.45        2.80      3.65 o
   2  -3  10      167.40      185.39      8.69 o
   3  -3  10     2326.86     2417.18     47.54 o
   4  -3  10       19.81       29.31     11.64 o
   5  -3  10        4.88       15.15     14.72 o
   6  -3  10       96.03       97.18     21.60 o
  -6  -2  10       21.51       20.19     22.72 o
  -5  -2  10      164.30      146.82     18.37 o
  -4  -2  10      122.64      119.06     13.46 o
  -3  -2  10      886.45      872.52     22.02 o
  -2  -2  10      307.38      338.52     10.10 o
  -1  -2  10        0.19        5.61      5.19 o
   0  -2  10       80.77       58.20      3.37 o
   1  -2  10       49.78       47.54      2.80 o
   2  -2  10      975.65     1013.04     20.89 o
   3  -2  10        0.85        2.52      7.01 o
   4  -2  10        1.47       -2.66      8.27 o
   5  -2  10       38.13       38.84     13.60 o
   6  -2  10       18.45       19.49     16.97 o
  -6  -1  10       43.81       58.48     19.91 o
  -5  -1  10       56.62       62.40     19.91 o
  -4  -1  10      479.04      500.77     21.74 o
  -3  -1  10      145.33      153.69      8.27 o
  -2  -1  10      133.27      117.65      5.47 o
  -1  -1  10      132.24      131.26      5.05 o
   0  -1  10     2253.17     2327.43     35.76 o
   1  -1  10       78.90       82.88      4.63 o
   2  -1  10       42.15       41.51      6.17 o
   3  -1  10        8.66        3.23      7.15 o
   4  -1  10        0.02       -6.87      8.13 o
   5  -1  10      103.43       99.42     14.44 o
   6  -1  10        1.77        1.96     17.39 o
  -6   0  10       87.00       85.82     21.32 o
  -5   0  10       22.58       14.16     14.16 o
  -4   0  10      140.39      145.98     14.72 o
  -3   0  10      325.86      308.09      8.27 o
  -2   0  10      656.49      692.33     12.48 o
  -1   0  10       59.13       51.18      4.07 o
   0   0  10     1938.79     1940.95     28.47 o
   1   0  10        0.66        2.94      3.37 o
   2   0  10      442.33      437.24     10.10 o
   3   0  10       40.58       43.89      7.43 o
   4   0  10      182.66      192.68     11.92 o
   5   0  10      110.62      113.17     13.74 o
   6   0  10       29.09       -2.24     14.58 o
  -6   1  10        2.25        3.51     16.41 o
  -5   1  10      234.98      217.92     18.79 o
  -4   1  10      301.48      286.77     12.90 o
  -3   1  10        1.25       -3.37      4.21 o
  -2   1  10        2.10        1.12      3.51 o
  -1   1  10      375.54      347.92      6.73 o
   0   1  10      150.56      133.92      5.33 o
   1   1  10      324.61      325.76      7.57 o
   2   1  10      305.81      297.99      7.71 o
   3   1  10        8.25        2.94      4.91 o
   4   1  10       34.60       30.57      6.73 o
   5   1  10        0.14       -1.40     10.24 o
   6   1  10      455.51      436.40     23.56 o
  -6   2  10       22.86       35.90     25.24 o
  -5   2  10       38.62       16.97     12.62 o
  -4   2  10        5.05       10.10      7.29 o
  -3   2  10      167.51      171.36      6.45 o
  -2   2  10        0.13        1.26      2.52 o
  -1   2  10      199.50      199.41      5.75 o
   0   2  10      175.02      159.16      4.77 o
   1   2  10      212.80      187.49      5.89 o
   2   2  10        0.32        2.24      2.94 o
   3   2  10      165.75      158.46      7.29 o
   4   2  10     1586.54     1549.84     29.87 o
   5   2  10        5.17        3.79     11.50 o
   6   2  10      168.33      152.01     21.60 o
  -6   3  10      320.60      330.11     25.24 o
  -5   3  10      110.81       94.94     15.57 o
  -4   3  10      254.11      247.93     11.08 o
  -3   3  10      445.15      459.40     13.18 o
  -2   3  10        1.30       -0.14      3.23 o
  -1   3  10      524.17      507.36     13.32 o
   0   3  10       60.92       66.19      3.65 o
   1   3  10     4069.54     4313.40     58.48 o
   2   3  10     1065.34     1055.81     15.57 o
   3   3  10     2436.71     2471.59     39.26 o
   4   3  10      207.35      188.33     11.08 o
   5   3  10        8.46        1.12     11.64 o
   6   3  10      158.08      168.98     26.36 o
  -6   4  10       20.47       22.30     19.77 o
  -5   4  10        0.28       18.65     13.60 o
  -4   4  10      198.69      215.26     12.76 o
  -3   4  10      194.02      202.64      9.54 o
  -2   4  10       42.09       39.83      3.79 o
  -1   4  10      256.84      238.39      9.12 o
   0   4  10      598.48      591.36     12.90 o
   1   4  10        3.48        2.24      3.09 o
   2   4  10       96.00       89.89      4.21 o
   3   4  10     2266.60     2339.49     38.70 o
   4   4  10      177.90      217.36     12.62 o
   5   4  10      513.53      481.00     16.55 o
   6   4  10       25.66       43.05     20.05 o
  -6   5  10       75.71       93.96     19.21 o
  -5   5  10        8.78       -1.12     12.06 o
  -4   5  10      311.95      290.70     13.74 o
  -3   5  10       24.35       17.81      7.57 o
  -2   5  10       68.09       60.44      2.52 o
  -1   5  10        0.09        2.24      5.33 o
   0   5  10      224.57      242.18      7.01 o
   1   5  10     1742.11     1765.38     25.66 o
   2   5  10        1.66        4.35      2.10 o
   3   5  10      462.08      532.18     11.78 o
   4   5  10       10.61       11.50      6.73 o
   5   5  10      194.90      185.25     12.34 o
   6   5  10       61.61       49.22     20.47 o
  -6   6  10        1.86       -7.57     22.02 o
  -5   6  10        1.54        8.55     12.90 o
  -4   6  10      557.91      540.31     16.55 o
  -3   6  10        3.63        0.56      7.43 o
  -2   6  10       21.14       25.66      5.61 o
  -1   6  10       55.91       55.53      4.77 o
   0   6  10      675.67      682.23     14.16 o
   1   6  10       53.60       42.77      3.65 o
   2   6  10      139.99      151.17      6.45 o
   3   6  10     1026.92     1079.93     18.65 o
   4   6  10      214.27      214.56     11.08 o
   5   6  10      197.83      205.44     15.71 o
   6   6  10        6.25        1.54     18.79 o
  -6   7  10       73.39       49.36     23.42 o
  -5   7  10        0.10        1.54     14.02 o
  -4   7  10        0.43        2.52     12.06 o
  -3   7  10      819.73      832.56     20.05 o
  -2   7  10      348.92      356.19      9.82 o
  -1   7  10      289.24      299.11      8.55 o
   0   7  10     1147.96     1199.55     19.21 o
   1   7  10       19.63       22.44      2.66 o
   2   7  10     1064.71     1122.98     17.95 o
   3   7  10        3.03       -3.65      5.75 o
   4   7  10       85.62       76.43      9.40 o
   5   7  10       76.97       60.44     13.74 o
   6   7  10      168.17      164.49     20.89 o
  -6   8  10        0.49        8.83     31.41 o
  -5   8  10        8.96       10.24     15.15 o
  -4   8  10       96.42       98.58     13.60 o
  -3   8  10        3.95        4.35      6.87 o
  -2   8  10      301.40      304.02      9.40 o
  -1   8  10      157.92      164.49      6.73 o
   0   8  10     1628.66     1599.35     24.68 o
   1   8  10      499.89      507.92      9.54 o
   2   8  10       20.25       27.06      6.17 o
   3   8  10       97.20       95.36      8.13 o
   4   8  10       80.78       66.61      8.83 o
   5   8  10      288.73      293.37     18.93 o
   6   8  10       83.10      103.49     19.07 o
  -6   9  10        0.64      -10.66     32.67 o
  -5   9  10        7.19       16.55     17.25 o
  -4   9  10       34.30       38.42     12.34 o
  -3   9  10      667.55      655.30     18.51 o
  -2   9  10       35.11       39.83      6.59 o
  -1   9  10        2.99        4.35      4.91 o
   0   9  10      335.87      328.14      8.69 o
   1   9  10      470.12      467.81     10.94 o
   2   9  10     1267.71     1260.41     21.46 o
   3   9  10       29.76       31.69      7.71 o
   4   9  10      251.99      261.53     11.08 o
   5   9  10        9.48        1.12     12.48 o
   6   9  10        8.47        5.75     17.81 o
  -5  10  10       94.19       85.82     23.42 o
  -4  10  10      606.47      643.24     28.89 o
  -3  10  10      107.25       88.49     12.76 o
  -2  10  10      113.21      100.41      9.40 o
  -1  10  10     1154.69     1174.30     22.72 o
   0  10  10      215.70      204.60      8.55 o
   1  10  10      298.41      279.62     10.66 o
   2  10  10        7.13        6.73      6.45 o
   3  10  10      201.96      191.14     10.38 o
   4  10  10        3.85       -5.47      7.99 o
   5  10  10       78.29       61.84     15.29 o
   6  10  10      119.30      106.16     20.05 o
  -5  11  10        3.82        0.14     27.63 o
  -4  11  10       57.01       59.04     18.51 o
  -3  11  10      343.24      338.24     18.37 o
  -2  11  10        3.94       -0.84      8.13 o
  -1  11  10       34.25       35.48      8.83 o
   0  11  10       24.51       21.60      6.45 o
   1  11  10      425.96      446.50     14.02 o
   2  11  10        2.62        3.51      7.29 o
   3  11  10       15.20       16.97      8.41 o
   4  11  10       15.97       10.24      8.55 o
   5  11  10       10.05        8.69     13.60 o
   6  11  10       38.33       70.40     39.12 o
  -5  12  10        1.27      -19.35     28.61 o
  -4  12  10        8.64        3.23     18.37 o
  -3  12  10       12.52       26.22     16.69 o
  -2  12  10      242.68      237.97     12.90 o
  -1  12  10     1308.25     1349.87     28.47 o
   0  12  10       37.36       40.53      8.69 o
   1  12  10      443.63      432.62     14.30 o
   2  12  10        1.60        3.79      8.41 o
   3  12  10      871.81      868.04     20.75 o
   4  12  10      113.33      112.75     13.88 o
   5  12  10       19.02       12.76     15.85 o
  -4  13  10      156.16      147.10     21.46 o
  -3  13  10        4.12       13.74     17.67 o
  -2  13  10       16.87       -2.24     11.22 o
  -1  13  10      212.55      215.12     13.88 o
   0  13  10     1874.58     1929.03     39.41 o
   1  13  10      174.51      180.48     12.34 o
   2  13  10       15.00       17.67      8.69 o
   3  13  10      391.26      404.57     17.53 o
   4  13  10        0.17       20.19     15.00 o
   5  13  10      413.69      397.28     23.42 o
  -4  14  10        1.08       11.36     24.12 o
  -3  14  10        2.76       -1.54     19.07 o
  -2  14  10      246.56      270.51     15.29 o
  -1  14  10      111.27       99.00     12.06 o
   0  14  10      149.14      119.76     13.46 o
   1  14  10       47.22       42.77     11.08 o
   2  14  10      439.52      420.70     16.69 o
   3  14  10      170.18      166.18     14.16 o
   4  14  10       34.29       36.74     15.99 o
   5  14  10      352.82      340.20     26.92 o
  -3  15  10       42.21       56.37     20.75 o
  -2  15  10        8.45        0.84     14.58 o
  -1  15  10       66.13       68.99     16.13 o
   0  15  10       66.17       87.50     15.85 o
   1  15  10        9.15        3.79     11.64 o
   2  15  10       13.62       20.89     12.20 o
   3  15  10       41.48       44.59     19.63 o
   4  15  10      137.64      122.56     23.98 o
  -3  16  10      227.59      221.57     29.45 o
  -2  16  10        5.58       11.50     19.21 o
  -1  16  10      116.59      139.11     20.33 o
   0  16  10       49.81       36.74     13.88 o
   1  16  10       22.60        5.05     14.30 o
   2  16  10        3.37       -1.40     12.90 o
   3  16  10      262.46      294.35     24.54 o
   4  16  10      207.91      163.09     26.50 o
  -2  17  10       24.31       20.75     27.21 o
  -1  17  10      109.58       86.24     20.47 o
   0  17  10       56.69       65.49     21.32 o
   1  17  10       46.50       36.46     16.69 o
   2  17  10       37.15       37.02     17.95 o
   3  17  10       12.09       24.68     22.44 o
  -1  18  10       56.00       44.59     22.30 o
   0  18  10       24.07       13.32     20.61 o
   1  18  10      277.76      249.89     21.60 o
   2  18  10      127.20      111.91     25.94 o
  -1 -13  11      197.21      146.40     38.84 o
   0 -13  11       21.54      -41.09     46.84 o
  -2 -12  11        6.64       23.56     24.54 o
  -1 -12  11      331.94      320.29     31.83 o
   0 -12  11       18.66       -5.89     23.84 o
   1 -12  11        0.69      -23.56     33.94 o
   2 -12  11        5.93      -48.80     48.80 o
  -3 -11  11       22.77       14.02     28.47 o
  -2 -11  11      265.92      246.81     31.69 o
  -1 -11  11       26.47       41.09     27.35 o
   0 -11  11      125.31      130.98     29.03 o
   1 -11  11       74.67       86.80     28.47 o
   2 -11  11       15.92      -13.60     27.35 o
   3 -11  11       93.19       64.93     35.62 o
  -4 -10  11      334.08      332.21     25.24 o
  -3 -10  11        5.05        9.82     18.23 o
  -2 -10  11       18.10       21.03     21.32 o
  -1 -10  11       24.72        6.87     27.91 o
   0 -10  11      266.03      307.11     21.88 o
   1 -10  11        9.25       11.08     16.97 o
   2 -10  11       24.84       37.44     17.81 o
   3 -10  11       36.21       19.91     24.26 o
  -4  -9  11        4.01      -15.00     18.23 o
  -3  -9  11      175.32      147.10     21.88 o
  -2  -9  11      257.79      264.34     19.49 o
  -1  -9  11        2.20        6.73     16.13 o
   0  -9  11       60.67       37.44     14.58 o
   1  -9  11       19.62       23.70     13.32 o
   2  -9  11      171.71      168.84     21.03 o
   3  -9  11        1.25       -5.61     18.65 o
   4  -9  11       61.13       41.51     36.88 o
  -5  -8  11      133.02      112.75     21.88 o
  -4  -8  11        6.11        7.99     16.41 o
  -3  -8  11       33.92       36.04     13.46 o
  -2  -8  11       99.81       98.02     15.71 o
  -1  -8  11      277.78      240.50     12.34 o
   0  -8  11        6.86        4.77     11.78 o
   1  -8  11        1.32       -8.27     13.32 o
   2  -8  11      406.43      410.32     23.84 o
   3  -8  11       11.46        7.57     16.69 o
   4  -8  11        5.01       -2.94     17.67 o
  -5  -7  11        0.01       -1.68     21.46 o
  -4  -7  11       57.92       54.55     15.00 o
  -3  -7  11       81.39       76.15     12.48 o
  -2  -7  11       10.56       10.80     11.50 o
  -1  -7  11      141.96      109.10      9.12 o
   0  -7  11       93.93       82.46     11.64 o
   1  -7  11       75.27       78.53     13.04 o
   2  -7  11        0.78       -3.23     12.20 o
   3  -7  11      122.26      119.48     15.29 o
   4  -7  11      386.52      435.84     27.77 o
   5  -7  11        2.21        9.54     28.47 o
  -5  -6  11      316.79      312.86     26.08 o
  -4  -6  11       10.83       10.24     15.99 o
  -3  -6  11        3.59       11.08      9.96 o
  -2  -6  11       14.14       19.63      8.97 o
  -1  -6  11       34.04       50.90      8.13 o
   0  -6  11      188.39      186.51     10.80 o
   1  -6  11      217.49      227.32     15.57 o
   2  -6  11      227.63      230.40     13.88 o
   3  -6  11      218.74      227.60     16.13 o
   4  -6  11        3.84       -3.51     15.99 o
   5  -6  11        3.58       25.38     25.94 o
  -6  -5  11       30.75       18.37     34.50 o
  -5  -5  11       80.15       68.71     21.18 o
  -4  -5  11      389.75      398.26     19.91 o
  -3  -5  11       63.61       66.19      9.54 o
  -2  -5  11        5.13       11.64      8.13 o
  -1  -5  11       80.07       66.89      6.87 o
   0  -5  11       31.47       27.35      8.13 o
   1  -5  11       34.50       19.07      7.29 o
   2  -5  11      123.53      111.20      9.96 o
   3  -5  11      803.70      827.79     24.54 o
   4  -5  11      120.20      132.38     20.89 o
   5  -5  11      143.07      162.11     33.94 o
  -6  -4  11      179.31      151.59     27.49 o
  -5  -4  11        0.50      -16.13     20.33 o
  -4  -4  11      140.08      149.21     15.00 o
  -3  -4  11      241.63      244.14     12.20 o
  -2  -4  11      304.68      314.68     11.22 o
  -1  -4  11       80.08       61.84      7.85 o
   0  -4  11      353.32      318.75     10.94 o
   1  -4  11     1678.45     1660.63     32.67 o
   2  -4  11      165.48      156.92     10.80 o
   3  -4  11      526.35      539.19     20.75 o
   4  -4  11        2.83       -7.99     14.44 o
   5  -4  11       36.57       24.12     19.07 o
   6  -4  11       16.69       33.38     46.70 o
  -6  -3  11       14.65       26.36     24.12 o
  -5  -3  11       39.82       36.46     19.49 o
  -4  -3  11      334.24      304.30     16.69 o
  -3  -3  11      657.27      699.20     20.75 o
  -2  -3  11        4.31        9.12      5.47 o
  -1  -3  11      285.61      275.98      9.82 o
   0  -3  11      896.88      906.04     17.67 o
   1  -3  11      200.77      189.03      7.15 o
   2  -3  11        6.67        3.93      6.17 o
   3  -3  11      492.78      496.28     17.25 o
   4  -3  11       10.23       -0.84     11.50 o
   5  -3  11       29.74        1.68     16.83 o
   6  -3  11        7.12        0.42     26.08 o
  -6  -2  11       95.51       81.33     20.19 o
  -5  -2  11      127.95      127.61     21.03 o
  -4  -2  11       66.73       50.76     10.80 o
  -3  -2  11        0.46        1.68      8.13 o
  -2  -2  11        9.10       14.16      5.89 o
  -1  -2  11        4.74        6.17      5.75 o
   0  -2  11      953.79      991.72     16.13 o
   1  -2  11        9.65        4.63      3.51 o
   2  -2  11     1529.59     1592.90     27.63 o
   3  -2  11        4.66        3.93      7.57 o
   4  -2  11      154.10      143.74     10.94 o
   5  -2  11      269.14      286.63     18.37 o
   6  -2  11       45.09       39.12     19.77 o
  -6  -1  11       11.27       -9.40     17.53 o
  -5  -1  11       32.26       27.77     14.72 o
  -4  -1  11      100.54       84.70     13.04 o
  -3  -1  11     1131.74     1165.61     29.03 o
  -2  -1  11      387.82      375.12      8.97 o
  -1  -1  11     1079.51     1094.23     17.81 o
   0  -1  11     1827.60     1769.59     25.80 o
   1  -1  11       24.47       23.98      4.07 o
   2  -1  11       14.30       21.74      5.47 o
   3  -1  11      231.35      257.75     11.36 o
   4  -1  11      200.83      196.89     11.50 o
   5  -1  11       10.25       17.39     14.44 o
   6  -1  11       93.47       81.33     18.09 o
  -6   0  11       10.60       32.67     22.30 o
  -5   0  11        7.60       12.48     13.88 o
  -4   0  11        0.03        1.26     11.50 o
  -3   0  11      858.01      850.79     19.49 o
  -2   0  11     1205.08     1247.36     22.16 o
  -1   0  11       52.38       49.08      4.35 o
   0   0  11       42.17       31.13      3.79 o
   1   0  11      790.31      814.47     15.29 o
   2   0  11        0.26       -1.12      3.65 o
   3   0  11        2.22       -2.10      6.59 o
   4   0  11      428.44      423.78     15.00 o
   5   0  11       18.09       27.49     12.06 o
   6   0  11      128.73      109.24     23.42 o
  -6   1  11        0.83       -6.87     19.91 o
  -5   1  11       80.72       90.17     18.23 o
  -4   1  11       41.47       37.16     13.74 o
  -3   1  11       85.89       70.26      5.47 o
  -2   1  11      193.77      169.54      5.61 o
  -1   1  11     2438.50     2478.32     32.95 o
   0   1  11       87.11       73.48      5.75 o
   1   1  11      618.31      657.97     11.78 o
   2   1  11      359.55      346.93      8.97 o
   3   1  11      222.52      224.79      9.96 o
   4   1  11        9.46        0.14      8.13 o
   5   1  11        0.74       -1.96     13.46 o
   6   1  11      380.53      377.36     22.02 o
  -6   2  11       54.93       60.16     26.92 o
  -5   2  11       14.69        3.51     18.65 o
  -4   2  11       14.17       11.22      9.26 o
  -3   2  11      848.73      856.54     16.97 o
  -2   2  11      459.46      449.72      8.69 o
  -1   2  11       81.05       86.94      3.37 o
   0   2  11       12.20        7.85      2.94 o
   1   2  11       49.51       39.97      4.21 o
   2   2  11       77.70       77.13      3.93 o
   3   2  11      246.97      238.82      8.41 o
   4   2  11      385.37      409.20     16.83 o
   5   2  11       99.63      103.35     15.85 o
   6   2  11        3.94       13.46     19.35 o
  -6   3  11      163.63      159.72     23.56 o
  -5   3  11       13.46        1.12     18.37 o
  -4   3  11     1021.94     1009.25     22.02 o
  -3   3  11       25.05       20.33      6.59 o
  -2   3  11        0.24       -2.24      3.65 o
  -1   3  11       15.56       11.22      4.63 o
   0   3  11       24.61       25.52      2.94 o
   1   3  11      195.52      206.14      5.89 o
   2   3  11       39.09       36.88      3.93 o
   3   3  11     1041.63     1038.00     20.33 o
   4   3  11        1.87       -0.84      9.54 o
   5   3  11       24.14       32.39     13.60 o
   6   3  11       44.88       46.28     22.16 o
  -6   4  11        6.52        2.66     20.89 o
  -5   4  11        1.47        7.57     15.57 o
  -4   4  11     1126.91     1101.94     24.26 o
  -3   4  11        9.96        0.98      6.17 o
  -2   4  11       55.05       55.39      5.05 o
  -1   4  11       22.56       30.57      6.31 o
   0   4  11      505.63      529.24     12.90 o
   1   4  11      201.17      217.78      6.31 o
   2   4  11        1.47       -0.28      3.37 o
   3   4  11      657.59      679.00     16.69 o
   4   4  11      129.52      115.13      9.54 o
   5   4  11      298.67      283.27     17.11 o
   6   4  11       29.94       30.99     22.58 o
  -6   5  11      288.69      273.31     25.66 o
  -5   5  11        1.11       -5.05     12.76 o
  -4   5  11       14.15       13.88      9.68 o
  -3   5  11      424.45      386.34     12.76 o
  -2   5  11      421.45      447.06     11.22 o
  -1   5  11       78.89       84.28      7.85 o
   0   5  11      465.64      499.51     11.08 o
   1   5  11      314.60      323.09      8.41 o
   2   5  11     2283.28     2259.56     30.57 o
   3   5  11      249.20      264.76      9.26 o
   4   5  11       17.71       15.00      7.71 o
   5   5  11      218.94      222.27     15.99 o
   6   5  11      173.35      177.53     23.28 o
  -6   6  11       80.39       66.19     22.86 o
  -5   6  11      127.19      130.98     16.69 o
  -4   6  11        9.31       23.28      7.99 o
  -3   6  11      107.20      139.39     10.10 o
  -2   6  11      298.07      293.37      9.68 o
  -1   6  11       20.66       22.86      5.47 o
   0   6  11     2057.69     1926.93     31.69 o
   1   6  11        0.70        2.52      5.33 o
   2   6  11       19.95       34.78      5.47 o
   3   6  11      207.68      199.13      7.57 o
   4   6  11      462.24      449.72     15.00 o
   5   6  11       18.24       16.13     14.58 o
   6   6  11        0.27       -0.70     21.74 o
  -6   7  11       17.87      -10.24     27.49 o
  -5   7  11      157.64      198.71     17.95 o
  -4   7  11        1.82       -1.26     10.24 o
  -3   7  11      409.90      453.93     13.46 o
  -2   7  11       56.94       45.58      6.31 o
  -1   7  11      341.07      339.08      9.40 o
   0   7  11      526.36      559.39     11.36 o
   1   7  11       30.56       28.75      3.65 o
   2   7  11     1013.21     1061.42     16.97 o
   3   7  11       26.92       10.10      6.03 o
   4   7  11       84.75       84.70      9.82 o
   5   7  11        7.33        7.71     14.86 o
   6   7  11       36.55       31.83     21.03 o
  -6   8  11        6.12       25.66     46.42 o
  -5   8  11        7.02        6.03     13.74 o
  -4   8  11      230.03      230.82     15.57 o
  -3   8  11       10.18        7.01      7.57 o
  -2   8  11       23.61       18.37      5.47 o
  -1   8  11     2990.92     3014.71     45.29 o
   0   8  11     1049.68     1098.58     18.23 o
   1   8  11      680.94      691.90     12.34 o
   2   8  11       23.20       23.00      7.01 o
   3   8  11      161.80      146.12      9.54 o
   4   8  11       58.59       74.60      9.68 o
   5   8  11        7.01        4.91     15.99 o
   6   8  11        2.45       22.86     21.46 o
  -5   9  11       14.15       15.71     21.03 o
  -4   9  11       11.93       30.57     13.88 o
  -3   9  11      536.46      498.81     15.43 o
  -2   9  11        0.12       -2.24      5.33 o
  -1   9  11       89.53       92.27      6.45 o
   0   9  11       22.50       28.89      4.77 o
   1   9  11     2862.62     2868.17     42.35 o
   2   9  11       62.61       60.30      7.01 o
   3   9  11      219.89      200.11     10.80 o
   4   9  11        2.97       -1.54      7.57 o
   5   9  11       11.29       15.57     15.15 o
   6   9  11       11.37      -12.20     22.72 o
  -5  10  11      182.53      125.23     22.02 o
  -4  10  11      184.07      176.97     21.03 o
  -3  10  11       26.41       28.33     10.24 o
  -2  10  11      367.08      335.15     12.20 o
  -1  10  11     1194.40     1190.43     23.14 o
   0  10  11      280.21      270.93      9.40 o
   1  10  11       93.95       93.39      8.41 o
   2  10  11        0.50        4.77      6.73 o
   3  10  11     1192.00     1247.08     25.10 o
   4  10  11      144.53      143.32     11.08 o
   5  10  11       41.49       25.10     12.34 o
   6  10  11      112.57      106.02     23.98 o
  -5  11  11        8.99      -16.27     20.05 o
  -4  11  11      121.87       91.99     19.21 o
  -3  11  11      154.06      170.52     14.02 o
  -2  11  11        2.66        3.65      8.83 o
  -1  11  11      116.92      115.83     10.24 o
   0  11  11      589.17      596.13     14.72 o
   1  11  11      301.22      293.93     12.20 o
   2  11  11       19.80       22.72      7.43 o
   3  11  11        7.08       -2.80      9.40 o
   4  11  11        2.09       -0.14      9.40 o
   5  11  11      135.24      114.99     15.00 o
  -5  12  11      122.92       78.25     39.26 o
  -4  12  11      635.16      607.91     31.13 o
  -3  12  11       11.33       28.33     14.86 o
  -2  12  11       26.56       22.44      9.96 o
  -1  12  11       21.52       18.09      8.69 o
   0  12  11       38.85       37.58     10.52 o
   1  12  11      129.32      130.14     10.66 o
   2  12  11       58.07       62.68     10.66 o
   3  12  11      148.04      145.28     11.92 o
   4  12  11       55.12       46.14     12.20 o
   5  12  11      269.88      261.53     20.19 o
  -4  13  11      126.78      149.91     23.00 o
  -3  13  11      281.66      299.40     20.33 o
  -2  13  11      149.87      148.65     12.90 o
  -1  13  11        8.86        3.79      8.55 o
   0  13  11      231.77      236.71     15.29 o
   1  13  11      154.17      146.82     10.94 o
   2  13  11       32.31       34.08      9.26 o
   3  13  11      141.14      135.88     12.34 o
   4  13  11      156.78      172.35     19.49 o
   5  13  11       27.35       51.75     21.03 o
  -4  14  11       10.59       26.36     21.32 o
  -3  14  11        7.26        0.56     19.91 o
  -2  14  11      273.37      266.86     17.11 o
  -1  14  11       30.64       24.82     13.32 o
   0  14  11      561.80      558.12     19.91 o
   1  14  11       62.98       55.25     10.38 o
   2  14  11      149.31      135.32     13.18 o
   3  14  11       30.47        0.84     15.15 o
   4  14  11       20.81       10.94     18.37 o
   5  14  11       21.43       16.13     31.41 o
  -3  15  11      106.96      118.78     21.60 o
  -2  15  11       19.41        2.66     12.90 o
  -1  15  11       64.57       70.68     16.41 o
   0  15  11       68.22       89.75     15.29 o
   1  15  11      211.28      183.42     14.30 o
   2  15  11       20.07       23.14     11.22 o
   3  15  11       14.14        5.61     15.71 o
   4  15  11      142.53      145.56     21.18 o
  -3  16  11      417.96      400.64     30.99 o
  -2  16  11        0.25        3.93     19.07 o
  -1  16  11      279.65      319.45     24.26 o
   0  16  11        1.79      -13.18     13.18 o
   1  16  11      297.57      312.16     19.77 o
   2  16  11        3.16        1.96     13.18 o
   3  16  11       72.46       57.64     20.75 o
   4  16  11      117.56      124.53     30.29 o
  -2  17  11       30.89       -1.68     23.98 o
  -1  17  11      315.55      350.58     25.66 o
   0  17  11       78.89       83.02     17.39 o
   1  17  11      107.25       83.86     16.69 o
   2  17  11       38.84       40.39     16.13 o
   3  17  11       88.59       88.63     21.18 o
  -1  18  11        4.83       16.83     22.44 o
   0  18  11        1.38      -12.20     22.16 o
   1  18  11      170.93      184.97     21.03 o
   2  18  11       29.56       20.33     23.28 o
  -1 -12  12       10.78      -17.25     34.64 o
   0 -12  12      328.74      304.30     32.25 o
   1 -12  12        9.52       43.05     47.82 o
  -3 -11  12       42.10       48.80     28.19 o
  -2 -11  12      244.18      249.47     32.53 o
  -1 -11  12      169.93      235.59     34.36 o
   0 -11  12       15.62        3.79     27.63 o
   1 -11  12      132.40      115.69     25.24 o
   2 -11  12       43.01       52.03     28.75 o
  -3 -10  12        5.10       10.80     27.63 o
  -2 -10  12       22.77       31.13     23.00 o
  -1 -10  12       91.49       93.53     26.92 o
   0 -10  12        7.39        1.68     18.93 o
   1 -10  12       64.57       59.04     20.61 o
   2 -10  12       18.47       42.21     23.28 o
   3 -10  12        8.80        5.89     27.35 o
  -4  -9  12        5.04       -5.33     16.69 o
  -3  -9  12      386.39      394.33     20.19 o
  -2  -9  12        0.03        8.69     13.46 o
  -1  -9  12       21.05       25.80     18.79 o
   0  -9  12      124.62      127.33     15.57 o
   1  -9  12      274.12      270.79     19.63 o
   2  -9  12        1.42        2.10     16.41 o
   3  -9  12       32.36       17.39     17.25 o
  -4  -8  12        8.81       18.51     17.39 o
  -3  -8  12        6.90       -2.52     13.04 o
  -2  -8  12       96.12       89.05     13.74 o
  -1  -8  12      583.97      614.36     21.74 o
   0  -8  12        0.00       14.44     11.78 o
   1  -8  12       11.55       30.71     16.69 o
   2  -8  12      113.71      103.77     19.77 o
   3  -8  12      324.45      328.00     23.98 o
   4  -8  12       15.91       -0.70     27.06 o
  -5  -7  12        3.36        8.27     20.47 o
  -4  -7  12       41.88       57.07     17.67 o
  -3  -7  12      229.99      259.01     18.79 o
  -2  -7  12        1.57        6.17     10.10 o
  -1  -7  12        2.86       17.67      8.55 o
   0  -7  12        0.79       -4.91      8.97 o
   1  -7  12       93.64      110.22     18.09 o
   2  -7  12        6.52       16.27     14.16 o
   3  -7  12       58.69       64.23     17.95 o
   4  -7  12      197.85      214.98     21.46 o
  -5  -6  12        0.09        7.15     23.98 o
  -4  -6  12      204.46      205.16     19.07 o
  -3  -6  12        2.68       -2.80     10.94 o
  -2  -6  12        0.22        5.75      9.96 o
  -1  -6  12       18.45       15.99      8.97 o
   0  -6  12      512.20      481.00     16.97 o
   1  -6  12     1156.52     1160.00     33.52 o
   2  -6  12      297.43      284.25     18.65 o
   3  -6  12      642.14      630.90     22.58 o
   4  -6  12       38.13       42.77     19.91 o
   5  -6  12      123.15      112.05     24.82 o
  -5  -5  12        0.60        7.57     18.23 o
  -4  -5  12      258.89      304.02     20.61 o
  -3  -5  12       93.85       68.85     10.10 o
  -2  -5  12       11.88       14.72      8.69 o
  -1  -5  12       16.22       27.35      7.85 o
   0  -5  12      698.64      654.18     19.63 o
   1  -5  12       38.82       24.82      9.12 o
   2  -5  12        1.14        5.19     10.66 o
   3  -5  12      811.13      798.48     24.68 o
   4  -5  12      277.35      281.45     21.46 o
   5  -5  12      173.01      158.46     24.12 o
  -5  -4  12      346.96      350.16     24.40 o
  -4  -4  12       66.48       82.46     14.58 o
  -3  -4  12      243.61      218.34     12.48 o
  -2  -4  12      123.25      123.12      8.13 o
  -1  -4  12      193.41      157.62      9.12 o
   0  -4  12       95.84       71.66      9.12 o
   1  -4  12       27.02       29.73      9.12 o
   2  -4  12      401.58      401.91     14.16 o
   3  -4  12       90.26      107.56     16.41 o
   4  -4  12       85.61       70.26     14.02 o
   5  -4  12      110.29      113.31     23.42 o
  -6  -3  12        4.82       17.53     23.98 o
  -5  -3  12       59.82       58.20     19.63 o
  -4  -3  12      226.70      201.37     15.15 o
  -3  -3  12       85.28       68.29     11.92 o
  -2  -3  12        9.81        0.14      5.61 o
  -1  -3  12       41.06       26.36      5.75 o
   0  -3  12      792.59      832.42     20.47 o
   1  -3  12       77.87       78.67      6.59 o
   2  -3  12       57.35       46.28      7.57 o
   3  -3  12       40.68       18.09     10.94 o
   4  -3  12       40.00       41.79     12.34 o
   5  -3  12      170.24      177.39     20.33 o
   6  -3  12      192.31      167.30     43.47 o
  -6  -2  12      104.84      113.31     25.38 o
  -5  -2  12        0.80       -6.59     17.11 o
  -4  -2  12       45.43       51.75     13.32 o
  -3  -2  12     1066.56     1148.08     28.75 o
  -2  -2  12       36.30       35.76      6.17 o
  -1  -2  12      688.53      672.83     16.13 o
   0  -2  12     1509.65     1390.96     26.08 o
   1  -2  12       47.33       39.55      4.63 o
   2  -2  12       19.76       13.32      6.31 o
   3  -2  12      263.19      274.15     13.18 o
   4  -2  12      405.94      390.69     15.29 o
   5  -2  12       51.79       47.68     19.35 o
   6  -2  12      339.03      355.07     29.45 o
  -6  -1  12       43.54       43.61     23.84 o
  -5  -1  12       20.17       22.02     15.57 o
  -4  -1  12      958.06      981.34     31.55 o
  -3  -1  12       34.53       44.59      9.54 o
  -2  -1  12     1610.57     1566.95     25.10 o
  -1  -1  12     2720.07     2747.01     44.73 o
   0  -1  12      289.72      291.40      7.57 o
   1  -1  12      188.30      196.61      7.57 o
   2  -1  12      863.11      896.78     18.51 o
   3  -1  12      237.21      215.96     10.94 o
   4  -1  12      459.95      459.96     15.99 o
   5  -1  12       56.09       64.79     14.44 o
   6  -1  12       52.36       44.73     16.97 o
  -6   0  12       10.56       -8.55     18.09 o
  -5   0  12        6.09        8.13     20.61 o
  -4   0  12        2.50        9.12     12.48 o
  -3   0  12      733.45      732.57     17.81 o
  -2   0  12     1340.62     1363.76     22.16 o
  -1   0  12       96.27      104.89      5.61 o
   0   0  12      491.96      487.31     11.08 o
   1   0  12     1964.76     2018.92     34.92 o
   2   0  12     2746.21     2824.69     57.50 o
   3   0  12      841.09      880.38     20.19 o
   4   0  12       31.63       30.01      8.97 o
   5   0  12       66.17       75.87     15.71 o
   6   0  12        2.55        7.71     19.63 o
  -6   1  12        3.02        4.35     20.19 o
  -5   1  12       54.31       36.46     15.15 o
  -4   1  12        0.15       13.88     11.50 o
  -3   1  12       60.14       49.78      6.73 o
  -2   1  12     1437.03     1420.83     24.40 o
  -1   1  12      425.49      404.15      8.13 o
   0   1  12        7.94        7.15      4.49 o
   1   1  12      350.12      318.33      8.13 o
   2   1  12     1203.27     1197.44     21.46 o
   3   1  12     1786.71     1851.06     33.52 o
   4   1  12      165.14      136.45     10.52 o
   5   1  12        0.01       -5.19     13.46 o
   6   1  12       21.91       15.99     19.21 o
  -6   2  12       52.41       62.54     29.73 o
  -5   2  12        1.02       -5.47     15.57 o
  -4   2  12      433.21      425.46     21.03 o
  -3   2  12      166.53      160.99      8.55 o
  -2   2  12     1154.72     1219.46     20.47 o
  -1   2  12       15.69        7.85      3.65 o
   0   2  12     4723.35     4898.73     66.33 o
   1   2  12      455.90      460.94      9.68 o
   2   2  12     2024.87     2138.12     35.48 o
   3   2  12      144.85      142.90      8.41 o
   4   2  12      162.46      135.04     12.90 o
   5   2  12      223.71      223.25     18.09 o
   6   2  12        0.15        1.12     16.97 o
  -6   3  12      480.59      524.47     39.69 o
  -5   3  12        0.69       11.50     17.81 o
  -4   3  12      199.20      211.33     21.88 o
  -3   3  12        5.17        3.09      6.59 o
  -2   3  12      624.90      652.92     12.76 o
  -1   3  12      959.28      980.64     21.46 o
   0   3  12       42.50       35.20      3.65 o
   1   3  12      739.51      756.27     11.36 o
   2   3  12      691.51      742.25     13.32 o
   3   3  12      570.80      594.72     15.29 o
   4   3  12       52.03       51.75     10.38 o
   5   3  12       76.48       69.84     14.58 o
   6   3  12        0.09       16.41     19.91 o
  -6   4  12        0.34      -20.19     21.32 o
  -5   4  12       17.27        9.26     17.95 o
  -4   4  12      241.30      267.00     13.04 o
  -3   4  12       16.55       17.53      7.01 o
  -2   4  12      796.15      834.24     16.27 o
  -1   4  12        7.60        6.03      6.45 o
   0   4  12      623.18      629.92     14.72 o
   1   4  12       21.43       20.33      4.49 o
   2   4  12       40.32       53.85      4.21 o
   3   4  12      308.79      277.66     10.66 o
   4   4  12       41.19       39.12     11.22 o
   5   4  12      318.75      317.20     18.37 o
   6   4  12        3.67       19.07     23.00 o
  -6   5  12       19.87       29.73     23.70 o
  -5   5  12      350.41      319.17     26.50 o
  -4   5  12       36.87       32.11     10.52 o
  -3   5  12        3.66       13.32      7.01 o
  -2   5  12       31.20       28.19      5.05 o
  -1   5  12      223.50      248.21     10.80 o
   0   5  12       29.17       40.11      4.91 o
   1   5  12       79.37       73.48      5.61 o
   2   5  12       97.36       83.02      4.49 o
   3   5  12      150.84      125.93      8.41 o
   4   5  12      419.50      403.17     20.47 o
   5   5  12        0.07        3.51     13.04 o
   6   5  12      119.81      135.60     25.80 o
  -6   6  12        0.40       14.16     22.16 o
  -5   6  12      185.93      167.02     17.53 o
  -4   6  12        9.75        5.47      8.55 o
  -3   6  12      550.11      559.39     16.69 o
  -2   6  12      111.20      104.89      7.43 o
  -1   6  12      614.28      684.61     16.41 o
   0   6  12      856.26      903.09     18.37 o
   1   6  12      218.80      219.60      7.99 o
   2   6  12       91.02      101.25      6.45 o
   3   6  12       64.26       56.93      6.73 o
   4   6  12     1302.53     1257.32     29.03 o
   5   6  12        0.00       -0.70     13.18 o
   6   6  12        0.18      -19.21     27.06 o
  -6   7  12       39.32       46.00     36.18 o
  -5   7  12       27.74       30.15     14.72 o
  -4   7  12        5.78       10.52      9.26 o
  -3   7  12     1040.51     1058.89     23.98 o
  -2   7  12       32.94       20.61      6.87 o
  -1   7  12     1640.73     1632.44     28.33 o
   0   7  12      200.57      186.93      7.29 o
   1   7  12      405.90      422.80     10.80 o
   2   7  12      958.43     1000.98     16.83 o
   3   7  12      561.65      465.01     12.48 o
   4   7  12       27.29       26.22      9.40 o
   5   7  12       16.79        1.54     19.07 o
   6   7  12      285.12      281.87     29.31 o
  -5   8  12       11.64       12.06     15.43 o
  -4   8  12       11.48       16.27     12.48 o
  -3   8  12       40.12       59.18      9.54 o
  -2   8  12       29.58       23.56      6.73 o
  -1   8  12       48.31       35.34      5.47 o
   0   8  12       61.14       65.91      5.05 o
   1   8  12        1.08        5.47      4.91 o
   2   8  12        2.07       -0.42      5.33 o
   3   8  12      326.37      313.98     12.62 o
   4   8  12      121.54      132.94     11.50 o
   5   8  12       14.20       39.83     19.21 o
   6   8  12       24.25       67.87     23.98 o
  -5   9  12       83.68       59.60     16.27 o
  -4   9  12      153.24      133.64     13.46 o
  -3   9  12        4.58        0.98      7.85 o
  -2   9  12       75.02       76.71      7.01 o
  -1   9  12      184.70      179.22      7.57 o
   0   9  12      193.00      176.83      6.31 o
   1   9  12     1041.50     1050.20     18.23 o
   2   9  12       69.41       59.60      7.01 o
   3   9  12      173.91      164.77     10.24 o
   4   9  12       29.62       23.70      8.83 o
   5   9  12       90.62      128.59     21.32 o
   6   9  12        0.01      -21.46     26.22 o
  -5  10  12      124.05       75.02     17.25 o
  -4  10  12      529.72      586.45     25.10 o
  -3  10  12       58.51       65.49     11.50 o
  -2  10  12      741.84      683.63     17.67 o
  -1  10  12      632.70      649.55     17.39 o
   0  10  12      995.65      990.88     18.51 o
   1  10  12        5.16        3.23      6.31 o
   2  10  12       10.65       14.72      7.71 o
   3  10  12      619.67      629.22     16.97 o
   4  10  12      408.77      424.62     14.16 o
   5  10  12       13.90       30.29     14.16 o
   6  10  12       75.54       57.78     37.44 o
  -5  11  12      192.49      138.97     22.72 o
  -4  11  12       34.02       47.68     17.11 o
  -3  11  12        6.32       23.56     13.04 o
  -2  11  12      195.71      202.64     11.92 o
  -1  11  12       32.79       26.22      9.68 o
   0  11  12     1157.55     1175.43     21.74 o
   1  11  12      611.36      633.43     16.27 o
   2  11  12      452.42      458.56     14.44 o
   3  11  12       32.64       26.92      8.55 o
   4  11  12        2.81       -0.42     10.10 o
   5  11  12        2.87       -7.57     16.41 o
  -5  12  12        1.06      -15.71     25.94 o
  -4  12  12       37.26       39.97     17.25 o
  -3  12  12        0.26       -4.07     14.86 o
  -2  12  12      186.84      176.83     12.34 o
  -1  12  12        7.85       11.78      9.26 o
   0  12  12      988.13      978.96     21.74 o
   1  12  12      936.16      936.89     20.89 o
   2  12  12        8.91       -1.12      7.71 o
   3  12  12       17.84       16.97      9.54 o
   4  12  12      127.52      123.68     13.88 o
   5  12  12       35.34       33.66     15.85 o
  -4  13  12       47.39       34.92     21.32 o
  -3  13  12      478.31      485.90     21.18 o
  -2  13  12       48.87       35.90     10.38 o
  -1  13  12        0.29        4.35     10.24 o
   0  13  12        4.92        2.24      9.12 o
   1  13  12      469.35      476.93     15.57 o
   2  13  12        4.54        5.47      9.68 o
   3  13  12        2.94        6.87     11.78 o
   4  13  12      631.97      651.10     21.60 o
   5  13  12        0.05       22.86     17.95 o
  -4  14  12       21.54       37.16     21.32 o
  -3  14  12      398.73      389.70     26.22 o
  -2  14  12       53.85       54.41     14.72 o
  -1  14  12      620.62      642.82     23.98 o
   0  14  12       36.73       21.60     12.90 o
   1  14  12       64.56       45.58     11.08 o
   2  14  12      178.34      155.10     12.48 o
   3  14  12       44.50       57.92     12.62 o
   4  14  12       28.17       30.43     17.95 o
   5  14  12       23.23       23.56     27.77 o
  -3  15  12      457.91      470.62     26.92 o
  -2  15  12        5.28      -15.57     15.57 o
  -1  15  12        3.88       12.76     16.69 o
   0  15  12      427.39      400.78     18.23 o
   1  15  12       17.27       12.90     10.94 o
   2  15  12        3.12       -6.45     11.78 o
   3  15  12        7.27       10.38     16.13 o
   4  15  12      153.89      152.57     24.12 o
  -3  16  12       10.90       16.41     29.73 o
  -2  16  12       85.90       80.91     23.98 o
  -1  16  12      116.18      116.53     19.35 o
   0  16  12       29.54       13.88     15.15 o
   1  16  12      311.43      312.86     19.49 o
   2  16  12       84.23       88.91     13.88 o
   3  16  12       19.99       22.02     18.79 o
   4  16  12        0.54        7.71     25.66 o
  -2  17  12       56.97       50.06     23.00 o
  -1  17  12       66.14       59.74     21.60 o
   0  17  12      677.17      666.10     25.52 o
   1  17  12        4.76        0.84     15.00 o
   2  17  12        5.97        4.91     14.72 o
   3  17  12      240.38      272.19     29.03 o
  -1  18  12        9.96       -1.68     37.72 o
   0  18  12       64.13       79.37     23.70 o
   1  18  12        5.09       11.22     17.39 o
   2  18  12      253.79      245.55     33.94 o
  -2 -11  13       64.73       69.41     22.44 o
  -1 -11  13      141.08      147.10     27.77 o
   0 -11  13        0.07       -5.19     28.75 o
   1 -11  13        7.29        1.68     26.08 o
  -3 -10  13        3.03       14.44     20.47 o
  -2 -10  13        2.55        2.80     21.60 o
  -1 -10  13      151.46      163.09     26.92 o
   0 -10  13      186.44      172.77     19.91 o
   1 -10  13        3.63        8.97     19.91 o
   2 -10  13       28.34       21.60     23.42 o
  -4  -9  13      186.78      160.71     47.40 o
  -3  -9  13      102.72      122.84     19.49 o
  -2  -9  13      183.51      142.48     20.33 o
  -1  -9  13       18.92       12.90     17.11 o
   0  -9  13      172.26      180.06     17.39 o
   1  -9  13      162.41      193.24     23.42 o
   2  -9  13       11.29       39.69     18.23 o
   3  -9  13       35.04       61.14     24.40 o
  -4  -8  13      261.70      213.43     23.70 o
  -3  -8  13       94.50       97.18     20.05 o
  -2  -8  13        1.40       -8.27     14.16 o
  -1  -8  13      399.08      408.78     20.33 o
   0  -8  13      194.41      204.88     15.57 o
   1  -8  13      116.85      106.16     17.95 o
   2  -8  13       63.43       63.53     18.09 o
   3  -8  13      373.00      342.31     24.40 o
   4  -8  13       13.05       10.10     25.10 o
  -4  -7  13       68.88       59.74     16.83 o
  -3  -7  13       90.55       80.49     13.32 o
  -2  -7  13       50.17       54.41     13.88 o
  -1  -7  13        4.46        0.42     12.06 o
   0  -7  13      310.31      310.47     16.27 o
   1  -7  13      184.28      165.33     15.43 o
   2  -7  13       10.49        0.28     15.29 o
   3  -7  13       25.70       29.87     16.13 o
   4  -7  13       48.48       46.98     32.67 o
  -5  -6  13       36.22       33.38     21.88 o
  -4  -6  13      254.00      266.58     20.47 o
  -3  -6  13        0.86       -7.29     13.60 o
  -2  -6  13       31.38       51.32     12.20 o
  -1  -6  13      139.64      142.62     13.32 o
   0  -6  13        2.18        2.24      9.26 o
   1  -6  13        1.30       -0.98     10.38 o
   2  -6  13      225.31      215.54     18.23 o
   3  -6  13      182.85      188.47     19.91 o
   4  -6  13        3.92       -6.45     17.53 o
  -5  -5  13       19.49       32.81     20.89 o
  -4  -5  13       65.45       65.07     16.69 o
  -3  -5  13       42.96       38.56     13.04 o
  -2  -5  13       78.90       61.70     10.38 o
  -1  -5  13       30.21       18.93      8.55 o
   0  -5  13      824.62      827.51     23.42 o
   1  -5  13        1.08      -10.66     10.66 o
   2  -5  13       59.66       44.31     12.62 o
   3  -5  13      272.43      308.51     17.95 o
   4  -5  13      234.44      228.72     18.79 o
   5  -5  13      186.40      143.32     29.59 o
  -5  -4  13       70.00       40.53     21.03 o
  -4  -4  13        0.82       -3.37     17.67 o
  -3  -4  13      168.29      141.63     12.90 o
  -2  -4  13       23.62       33.23      9.40 o
  -1  -4  13      606.78      616.46     18.37 o
   0  -4  13      720.35      692.19     20.05 o
   1  -4  13       64.10       71.66     10.94 o
   2  -4  13     1091.38     1157.76     29.17 o
   3  -4  13       41.42       43.05     11.78 o
   4  -4  13        0.03       -6.03     14.44 o
   5  -4  13       28.70       31.69     20.47 o
  -5  -3  13        1.31       11.36     19.49 o
  -4  -3  13       18.66       -2.94     16.27 o
  -3  -3  13      302.59      313.42     15.57 o
  -2  -3  13        2.67        4.21      6.59 o
  -1  -3  13       94.32       69.56      7.43 o
   0  -3  13      160.82      166.03     10.66 o
   1  -3  13       42.44       39.55      9.68 o
   2  -3  13        9.01        5.19      7.01 o
   3  -3  13        0.43        0.14     11.08 o
   4  -3  13      218.26      228.16     16.41 o
   5  -3  13       44.88       55.95     26.36 o
  -6  -2  13        5.93      -14.16     50.20 o
  -5  -2  13      239.28      262.37     21.88 o
  -4  -2  13      118.05       98.02     16.41 o
  -3  -2  13      400.53      391.39     16.27 o
  -2  -2  13      235.43      228.30      9.54 o
  -1  -2  13      117.53      114.43      6.59 o
   0  -2  13       49.65       55.81      7.99 o
   1  -2  13      803.63      783.48     19.21 o
   2  -2  13      590.50      590.80     16.69 o
   3  -2  13      378.27      375.54     15.71 o
   4  -2  13       32.62       42.91     13.18 o
   5  -2  13        0.69       20.61     24.82 o
   6  -2  13       37.82       19.63     39.83 o
  -6  -1  13       30.69       12.90     22.30 o
  -5  -1  13       94.22       77.83     23.42 o
  -4  -1  13      282.43      297.29     22.86 o
  -3  -1  13        3.89       -0.14      8.97 o
  -2  -1  13      244.07      221.71      8.97 o
  -1  -1  13     1865.28     1867.19     32.11 o
   0  -1  13        8.18       15.29      5.61 o
   1  -1  13      344.41      317.77      9.40 o
   2  -1  13       76.06       55.81      8.13 o
   3  -1  13      972.18      960.45     22.44 o
   4  -1  13        0.17        0.42      8.69 o
   5  -1  13       19.52       11.78     17.67 o
   6  -1  13       54.79       59.46     46.56 o
  -6   0  13      227.87      197.03     25.10 o
  -5   0  13        0.74        1.12     16.13 o
  -4   0  13        5.42        2.24     13.32 o
  -3   0  13      237.01      212.17     12.06 o
  -2   0  13        4.58        1.12      4.77 o
  -1   0  13       60.57       55.39      4.91 o
   0   0  13      210.86      224.37      9.26 o
   1   0  13      936.33      945.44     16.13 o
   2   0  13      126.24      112.05      9.12 o
   3   0  13       21.79       17.11      9.68 o
   4   0  13        1.74       15.15     11.78 o
   5   0  13       99.49      100.69     18.09 o
   6   0  13      105.54       87.65     21.32 o
  -6   1  13       10.36       21.32     20.89 o
  -5   1  13        6.93        0.00     16.41 o
  -4   1  13       61.07       56.65     15.71 o
  -3   1  13      156.30      187.35     11.78 o
  -2   1  13      275.44      276.68      8.83 o
  -1   1  13     1234.72     1216.51     21.18 o
   0   1  13      491.58      486.18     11.78 o
   1   1  13       40.32       43.89      5.33 o
   2   1  13       14.47        5.33      4.91 o
   3   1  13      873.68      914.45     21.46 o
   4   1  13       72.29       75.16     10.80 o
   5   1  13       30.89       30.01     16.55 o
   6   1  13       10.70       11.50     26.08 o
  -6   2  13       60.12       36.32     27.91 o
  -5   2  13       31.24       -1.12     21.88 o
  -4   2  13      482.94      487.17     22.58 o
  -3   2  13       12.50       14.44      7.29 o
  -2   2  13       31.95       34.78      7.01 o
  -1   2  13        2.75        0.98      3.79 o
   0   2  13     3219.35     3281.57     51.61 o
   1   2  13      111.87      100.97      5.61 o
   2   2  13      479.25      465.29     11.64 o
   3   2  13       31.55       30.99      8.27 o
   4   2  13      147.90      126.07     13.46 o
   5   2  13      224.83      212.45     20.19 o
   6   2  13      158.46      124.53     18.09 o
  -6   3  13        0.55      -29.17     29.17 o
  -5   3  13      166.13      148.93     26.22 o
  -4   3  13        0.22       -0.42     21.18 o
  -3   3  13        3.55       10.24      7.29 o
  -2   3  13      737.37      751.50     16.13 o
  -1   3  13       90.21       82.74      8.13 o
   0   3  13      349.71      336.70     10.80 o
   1   3  13      115.75      100.41      6.31 o
   2   3  13      834.71      847.98     16.13 o
   3   3  13       14.99        8.69      8.13 o
   4   3  13       69.86       81.33     11.50 o
   5   3  13       40.74       36.32     16.69 o
   6   3  13        0.51       -1.12     20.33 o
  -6   4  13       44.73       54.13     23.28 o
  -5   4  13        3.48       26.36     19.35 o
  -4   4  13      324.86      351.56     28.61 o
  -3   4  13      412.54      385.64     12.76 o
  -2   4  13      415.26      410.60     10.66 o
  -1   4  13      110.52      100.69      8.27 o
   0   4  13      264.18      285.65      8.83 o
   1   4  13        4.97        5.19      4.21 o
   2   4  13       90.02       77.97      5.75 o
   3   4  13      113.62       94.66     11.08 o
   4   4  13      518.22      493.76     19.77 o
   5   4  13        0.63       -3.37     15.57 o
   6   4  13        4.75      -17.67     21.18 o
  -6   5  13       87.69       88.49     24.26 o
  -5   5  13      207.90      165.47     26.92 o
  -4   5  13        6.65        4.77     10.80 o
  -3   5  13      200.48      205.16     10.66 o
  -2   5  13        2.37       -2.38      5.05 o
  -1   5  13      993.45     1046.27     25.38 o
   0   5  13       84.15       77.55      5.61 o
   1   5  13      180.74      191.56      8.27 o
   2   5  13        2.75        2.52      4.21 o
   3   5  13      536.88      520.82     16.97 o
   4   5  13      132.61      129.71     16.41 o
   5   5  13       14.40        4.07     13.88 o
   6   5  13      539.27      601.17     34.36 o
  -6   6  13       73.08       91.99     30.71 o
  -5   6  13       40.08       21.60     20.47 o
  -4   6  13      648.86      636.23     18.37 o
  -3   6  13      924.78      927.92     21.60 o
  -2   6  13        8.25        1.26      6.03 o
  -1   6  13        0.33        5.61      7.01 o
   0   6  13      167.66      166.60      7.71 o
   1   6  13       31.22       38.84      6.59 o
   2   6  13       38.34       37.16      6.03 o
   3   6  13      135.21      140.65      8.69 o
   4   6  13       85.63       89.61     13.60 o
   5   6  13        1.81       16.55     13.32 o
   6   6  13       11.24       -8.97     21.88 o
  -6   7  13       89.86       78.81     37.86 o
  -5   7  13      103.93      130.14     21.60 o
  -4   7  13        5.01        6.03     10.10 o
  -3   7  13      506.23      474.26     15.57 o
  -2   7  13      520.10      525.31     14.02 o
  -1   7  13      822.63      815.87     16.69 o
   0   7  13       57.57       62.54      6.17 o
   1   7  13      396.30      442.01     11.50 o
   2   7  13      167.57      157.48      7.71 o
   3   7  13      206.32      206.98      9.26 o
   4   7  13        0.28       -5.47     12.34 o
   5   7  13       91.03      108.96     20.89 o
   6   7  13      108.54      124.39     27.63 o
  -5   8  13        7.63       13.60     16.41 o
  -4   8  13      616.12      601.74     19.07 o
  -3   8  13        0.83       -0.56      8.13 o
  -2   8  13      120.85      121.16      9.40 o
  -1   8  13      953.16      925.39     17.95 o
   0   8  13      957.28      980.22     17.53 o
   1   8  13      583.48      523.49     11.78 o
   2   8  13       77.95       76.99      6.59 o
   3   8  13      392.08      378.91     12.34 o
   4   8  13       30.79       18.93     13.74 o
   5   8  13        5.74        5.89     21.03 o
   6   8  13        0.01       24.54     25.24 o
  -5   9  13        2.60       -0.84     17.81 o
  -4   9  13        0.13       10.10     10.66 o
  -3   9  13      150.65      132.80     11.08 o
  -2   9  13       90.35      103.49      8.41 o
  -1   9  13       68.76       70.12      7.15 o
   0   9  13      326.44      339.36      8.97 o
   1   9  13      380.65      343.43     10.24 o
   2   9  13      197.44      164.77      7.43 o
   3   9  13       67.90       52.87      8.83 o
   4   9  13       20.16       16.55     10.52 o
   5   9  13       25.09       39.41     25.38 o
   6   9  13       11.33       15.85     28.75 o
  -5  10  13       17.99       23.00     17.95 o
  -4  10  13       30.52       34.92     12.76 o
  -3  10  13        4.02        2.24     10.52 o
  -2  10  13      348.53      343.57     14.02 o
  -1  10  13       30.40       27.63      9.68 o
   0  10  13     1372.15     1369.79     25.10 o
   1  10  13        6.55       14.44      7.43 o
   2  10  13       10.00        5.61      7.71 o
   3  10  13      248.43      271.21     13.18 o
   4  10  13        7.54        9.26      9.12 o
   5  10  13        5.28       -2.94     17.67 o
  -5  11  13       49.91       44.73     20.61 o
  -4  11  13       38.10       47.26     16.13 o
  -3  11  13      354.14      383.39     17.95 o
  -2  11  13      100.61       92.55     10.10 o
  -1  11  13       33.55       28.05      8.69 o
   0  11  13      542.82      524.05     14.72 o
   1  11  13       11.48       23.84      8.69 o
   2  11  13      979.14     1010.93     21.03 o
   3  11  13       15.81       10.94      9.26 o
   4  11  13      232.07      263.92     15.15 o
   5  11  13        5.97        7.85     19.35 o
  -4  12  13       15.71        9.40     16.83 o
  -3  12  13      226.68      248.35     18.09 o
  -2  12  13       36.08       31.97      9.26 o
  -1  12  13      296.86      292.80     15.29 o
   0  12  13        2.25       -3.51      8.13 o
   1  12  13        5.48        4.21      7.57 o
   2  12  13      709.12      717.15     17.53 o
   3  12  13      208.78      202.07     13.74 o
   4  12  13      170.76      185.25     14.72 o
   5  12  13        3.11       13.04     19.49 o
  -4  13  13        4.18       17.81     19.91 o
  -3  13  13      123.70      119.62     17.11 o
  -2  13  13       11.93       17.25     10.38 o
  -1  13  13       28.91        7.29     12.90 o
   0  13  13      267.60      243.44     14.30 o
   1  13  13      142.97      138.27     12.62 o
   2  13  13        0.03       -1.54      9.96 o
   3  13  13       38.08       36.04     10.94 o
   4  13  13      139.24      141.77     14.30 o
   5  13  13        0.12       -7.85     23.98 o
  -4  14  13      146.22       94.24     31.55 o
  -3  14  13       13.49       21.03     18.09 o
  -2  14  13        0.42      -12.20     12.20 o
  -1  14  13      443.73      422.52     22.30 o
   0  14  13        0.15       -0.84     12.06 o
   1  14  13      142.36      131.68     12.90 o
   2  14  13       20.59        8.55     10.24 o
   3  14  13       74.74       85.96     14.02 o
   4  14  13       84.42       85.54     19.77 o
  -3  15  13      240.42      235.31     25.66 o
  -2  15  13      142.75      141.77     16.83 o
  -1  15  13      110.79      102.23     20.33 o
   0  15  13      395.65      362.22     18.51 o
   1  15  13       13.24       10.38     11.50 o
   2  15  13        0.22       -4.77     14.72 o
   3  15  13       62.08       52.45     15.57 o
   4  15  13        5.40       -4.35     18.93 o
  -3  16  13        0.00      -23.42     39.83 o
  -2  16  13      256.51      237.69     20.75 o
  -1  16  13       80.58       86.52     17.95 o
   0  16  13        0.26        1.12     15.43 o
   1  16  13      173.62      152.99     17.95 o
   2  16  13       21.17       13.04     14.58 o
   3  16  13        3.54       22.30     19.63 o
  -2  17  13       17.58       -0.56     28.33 o
  -1  17  13        1.97        7.43     17.67 o
   0  17  13      324.12      358.57     22.58 o
   1  17  13       60.25       53.01     15.71 o
   2  17  13       94.58       79.65     16.69 o
   3  17  13      112.19      130.70     28.47 o
  -1  18  13       37.14       46.98     30.43 o
   0  18  13       25.66       40.11     30.29 o
   1  18  13      192.90      166.17     21.60 o
   2  18  13      143.14      127.33     29.03 o
  -1 -11  14       70.31       68.57     35.62 o
  -2 -10  14       20.85        9.82     21.60 o
  -1 -10  14      376.32      423.50     34.92 o
   0 -10  14      133.01      151.73     23.56 o
   1 -10  14       88.05       90.59     17.11 o
   2 -10  14       69.31       73.90     26.92 o
  -3  -9  14       60.46       55.53     21.88 o
  -2  -9  14      234.04      239.52     20.05 o
  -1  -9  14      145.25      158.60     20.61 o
   0  -9  14       64.20       56.65     15.57 o
   1  -9  14       24.96       22.30     16.41 o
   2  -9  14       10.19        1.68     16.27 o
   3  -9  14       29.03       45.72     28.33 o
  -4  -8  14      220.93      201.65     27.21 o
  -3  -8  14        0.28       -1.12     16.97 o
  -2  -8  14       63.68       58.90     17.39 o
  -1  -8  14        4.13       14.30     18.51 o
   0  -8  14      164.24      188.89     18.09 o
   1  -8  14        0.98        1.12     12.90 o
   2  -8  14       13.81       10.52     15.85 o
   3  -8  14      273.40      291.26     23.42 o
  -4  -7  14      238.83      251.16     26.64 o
  -3  -7  14       60.36       65.07     16.27 o
  -2  -7  14      121.41      129.43     17.53 o
  -1  -7  14      144.52      142.62     16.27 o
   0  -7  14      216.65      246.39     16.55 o
   1  -7  14       50.42       65.63     15.00 o
   2  -7  14      191.36      215.82     20.47 o
   3  -7  14       54.33       47.68     17.25 o
   4  -7  14       25.71        8.83     22.58 o
  -5  -6  14       65.37       54.97     50.76 o
  -4  -6  14       25.75       19.49     15.71 o
  -3  -6  14       22.34       15.57     14.16 o
  -2  -6  14       80.01      113.59     16.13 o
  -1  -6  14       65.91       41.65     11.08 o
   0  -6  14       36.10       36.32     15.43 o
   1  -6  14       10.40       19.49     11.08 o
   2  -6  14      924.13      919.08     27.49 o
   3  -6  14       28.91       39.69     18.51 o
   4  -6  14      121.53      126.77     25.94 o
  -5  -5  14       18.70       20.61     19.91 o
  -4  -5  14        4.79        3.51     17.95 o
  -3  -5  14      183.22      183.56     15.00 o
  -2  -5  14       29.75       39.97     12.90 o
  -1  -5  14       66.10       57.21     10.94 o
   0  -5  14      310.08      328.00     15.85 o
   1  -5  14       17.27        8.55     11.50 o
   2  -5  14       30.03       43.89     14.58 o
   3  -5  14       64.40       61.00     15.43 o
   4  -5  14      351.18      389.00     30.99 o
   5  -5  14        0.12        5.05     33.09 o
  -5  -4  14      414.50      398.26     26.92 o
  -4  -4  14       70.57       46.70     20.05 o
  -3  -4  14       10.81      -11.36     11.92 o
  -2  -4  14       68.97       84.14     15.71 o
  -1  -4  14       24.48       34.64     10.38 o
   0  -4  14       50.99       41.23      9.68 o
   1  -4  14      406.98      394.75     17.39 o
   2  -4  14      532.95      547.05     20.89 o
   3  -4  14      110.80      108.82     15.15 o
   4  -4  14        0.03      -13.88     14.58 o
   5  -4  14        0.79      -10.66     20.47 o
  -5  -3  14        2.46       29.45     18.93 o
  -4  -3  14      212.44      185.67     19.91 o
  -3  -3  14       34.78       41.09     12.62 o
  -2  -3  14      113.68       87.79     10.80 o
  -1  -3  14      615.96      560.65     17.67 o
   0  -3  14      230.01      198.85     12.06 o
   1  -3  14        3.27       10.66      8.83 o
   2  -3  14        0.32        7.01     10.24 o
   3  -3  14      682.09      705.79     22.44 o
   4  -3  14      247.02      216.38     17.67 o
   5  -3  14       58.92       52.45     21.32 o
  -5  -2  14        6.69        7.29     19.07 o
  -4  -2  14      104.35      101.25     16.55 o
  -3  -2  14       53.66       46.84     13.04 o
  -2  -2  14       20.87       11.92      6.73 o
  -1  -2  14      346.50      346.09     13.74 o
   0  -2  14      312.46      252.98     12.06 o
   1  -2  14      290.84      275.00     13.46 o
   2  -2  14       34.53       29.73     10.52 o
   3  -2  14       57.28       42.49     10.52 o
   4  -2  14       51.87       59.60     12.90 o
   5  -2  14      195.45      176.41     19.63 o
  -5  -1  14       28.01       36.04     16.83 o
  -4  -1  14       59.58       40.95     15.99 o
  -3  -1  14       39.49       39.97     12.06 o
  -2  -1  14      202.59      170.10      8.69 o
  -1  -1  14      264.68      264.34      9.96 o
   0  -1  14      987.98     1021.45     22.16 o
   1  -1  14      333.30      331.93     11.50 o
   2  -1  14       46.25       32.95     10.66 o
   3  -1  14      354.19      349.74     17.67 o
   4  -1  14        3.15        3.65     11.78 o
   5  -1  14        7.07       -5.19     15.99 o
  -6   0  14       13.59       93.82     52.45 o
  -5   0  14       15.83        7.71     17.67 o
  -4   0  14     1038.75     1095.21     36.88 o
  -3   0  14        4.70        7.71      9.26 o
  -2   0  14      761.60      788.52     15.43 o
  -1   0  14        1.62        2.52      4.35 o
   0   0  14       27.91       28.33      5.75 o
   1   0  14      421.68      403.17      9.96 o
   2   0  14      374.84      351.14     12.76 o
   3   0  14       80.79       74.04     10.52 o
   4   0  14      157.69      173.47     15.15 o
   5   0  14       18.91       -0.70     16.83 o
  -6   1  14       17.05       59.18     36.46 o
  -5   1  14      266.79      316.64     25.80 o
  -4   1  14      351.24      370.63     22.86 o
  -3   1  14       16.53       10.94      8.41 o
  -2   1  14      241.94      234.05      9.12 o
  -1   1  14        2.68       -4.49      4.49 o
   0   1  14     1656.04     1694.56     27.77 o
   1   1  14       48.15       37.44      6.17 o
   2   1  14       48.41       40.25      7.29 o
   3   1  14        0.30       -4.91      7.85 o
   4   1  14        5.50        9.96     11.08 o
   5   1  14        0.03       -2.80     17.11 o
   6   1  14       36.56       46.56     46.84 o
  -6   2  14       17.59       29.17     29.31 o
  -5   2  14       74.98       62.54     21.74 o
  -4   2  14       28.61       20.61     16.13 o
  -3   2  14      811.62      846.72     25.94 o
  -2   2  14      407.30      386.62     11.92 o
  -1   2  14      795.94      768.61     15.85 o
   0   2  14     1379.32     1430.93     24.82 o
   1   2  14      183.54      185.81      7.43 o
   2   2  14      652.35      675.08     15.15 o
   3   2  14       73.07       68.85      8.83 o
   4   2  14       37.19       38.42     11.64 o
   5   2  14        6.33       10.66     16.83 o
   6   2  14        1.59       -0.42     18.09 o
  -6   3  14      146.87      115.69     31.83 o
  -5   3  14       42.50       62.96     30.99 o
  -4   3  14       54.41       58.34     17.81 o
  -3   3  14       74.03       80.21      9.68 o
  -2   3  14      335.58      324.64     11.08 o
  -1   3  14     2347.21     2380.86     43.89 o
   0   3  14      529.96      531.34     14.16 o
   1   3  14      400.51      427.71     10.52 o
   2   3  14      274.29      275.28      9.26 o
   3   3  14      111.98       94.24     11.92 o
   4   3  14      286.97      261.39     15.57 o
   5   3  14       14.53       22.16     16.55 o
   6   3  14       97.01       98.44     21.60 o
  -6   4  14       59.36       19.35     30.99 o
  -5   4  14       34.16       39.83     25.38 o
  -4   4  14       21.32       28.05     19.49 o
  -3   4  14      428.81      429.81     15.99 o
  -2   4  14       16.55       13.32      5.89 o
  -1   4  14     1041.45     1067.03     24.12 o
   0   4  14       17.33       16.55      4.91 o
   1   4  14     1542.37     1579.57     26.22 o
   2   4  14      278.73      259.85      8.41 o
   3   4  14       46.27       54.27     11.08 o
   4   4  14      590.88      606.50     21.32 o
   5   4  14       93.35      114.57     19.07 o
   6   4  14       72.01       65.63     26.22 o
  -6   5  14        7.14       20.19     34.36 o
  -5   5  14      124.03      144.30     27.35 o
  -4   5  14       30.76       32.53     12.90 o
  -3   5  14      702.59      708.17     18.23 o
  -2   5  14        0.63        4.49      5.47 o
  -1   5  14      368.39      343.85     11.22 o
   0   5  14      102.59      101.25      6.45 o
   1   5  14      289.87      329.69      9.96 o
   2   5  14       40.82       48.10      6.73 o
   3   5  14      831.12      833.54     22.86 o
   4   5  14       79.32       75.16     12.20 o
   5   5  14      109.27      119.34     18.23 o
   6   5  14      305.18      299.40     30.85 o
  -5   6  14      136.56      185.95     22.72 o
  -4   6  14      376.33      379.33     17.53 o
  -3   6  14      218.20      240.50     12.06 o
  -2   6  14       11.16       21.18      5.61 o
  -1   6  14        0.67        3.23      7.43 o
   0   6  14      125.26      120.60      7.15 o
   1   6  14       42.49       40.11      5.75 o
   2   6  14      272.03      256.91      8.83 o
   3   6  14      613.41      658.11     19.49 o
   4   6  14       66.24       70.26     13.18 o
   5   6  14       31.30       42.35     15.71 o
   6   6  14        1.56       -7.01     22.86 o
  -5   7  14       23.24       23.56     18.37 o
  -4   7  14      148.17      129.43     13.46 o
  -3   7  14      160.00      150.33     11.64 o
  -2   7  14      277.06      311.88     11.64 o
  -1   7  14      141.10      120.74      9.96 o
   0   7  14      190.54      178.38      8.13 o
   1   7  14        1.55        0.56      5.75 o
   2   7  14       16.99       24.96      5.75 o
   3   7  14       51.98       39.26      7.57 o
   4   7  14       43.36       50.76     12.48 o
   5   7  14       68.65       56.65     17.25 o
   6   7  14        0.05       -0.42     24.40 o
  -5   8  14       24.16       36.04     22.86 o
  -4   8  14      472.63      494.46     18.23 o
  -3   8  14       16.72       15.00      8.27 o
  -2   8  14       81.02       47.82      7.85 o
  -1   8  14       80.12       72.78      7.99 o
   0   8  14      924.01      944.18     18.23 o
   1   8  14       35.09       36.60      6.45 o
   2   8  14       24.52       19.91      6.45 o
   3   8  14       61.57       54.41      9.26 o
   4   8  14        1.76        7.01     12.20 o
   5   8  14       21.05        5.47     17.67 o
   6   8  14       40.68       26.50     33.52 o
  -5   9  14        8.76       13.88     27.21 o
  -4   9  14       14.42       15.15     12.06 o
  -3   9  14      451.45      445.38     14.72 o
  -2   9  14      824.90      791.19     17.81 o
  -1   9  14      179.52      151.17      8.97 o
   0   9  14      238.47      238.53      7.99 o
   1   9  14       35.79       28.89      6.03 o
   2   9  14      819.62      775.34     15.43 o
   3   9  14       51.24       37.30      9.40 o
   4   9  14       45.87       60.44     14.58 o
   5   9  14       81.64       98.30     24.12 o
  -5  10  14       43.36       34.64     22.02 o
  -4  10  14        5.90       -4.35     13.32 o
  -3  10  14        1.75      -10.94     13.18 o
  -2  10  14       14.67       14.02      8.83 o
  -1  10  14      666.30      695.55     18.79 o
   0  10  14      328.72      320.85     11.36 o
   1  10  14       75.60       69.13     10.38 o
   2  10  14      139.02      151.03      9.68 o
   3  10  14       13.74       13.60      9.40 o
   4  10  14      238.34      204.04     13.74 o
   5  10  14       10.65        1.12     26.50 o
  -5  11  14        8.34        3.23     29.03 o
  -4  11  14        6.54       12.48     14.16 o
  -3  11  14      160.69      145.98     15.43 o
  -2  11  14       74.02       57.64     12.06 o
  -1  11  14      109.62      116.25     11.50 o
   0  11  14      179.94      170.66     10.80 o
   1  11  14      107.15      100.13     10.66 o
   2  11  14      141.80      148.65     11.64 o
   3  11  14       10.42        9.26      9.40 o
   4  11  14       91.03       66.19     12.90 o
   5  11  14       16.35        6.03     22.72 o
  -4  12  14      234.25      179.50     19.49 o
  -3  12  14       50.64       61.98     14.02 o
  -2  12  14      105.10       99.85     11.50 o
  -1  12  14      134.93      144.16     11.22 o
   0  12  14       15.65        8.97      8.27 o
   1  12  14      119.57      117.37     11.22 o
   2  12  14        0.22        1.40      9.26 o
   3  12  14      380.29      378.21     16.13 o
   4  12  14       19.75       26.08     13.74 o
   5  12  14       14.54       18.79     19.91 o
  -4  13  14       82.21       76.99     22.16 o
  -3  13  14      230.12      256.91     18.23 o
  -2  13  14       32.05       36.88     12.34 o
  -1  13  14       12.84        8.97     12.62 o
   0  13  14       30.99       11.50     10.52 o
   1  13  14      206.74      204.74     13.88 o
   2  13  14        3.87        7.01     10.38 o
   3  13  14        7.42        8.41     12.06 o
   4  13  14       11.64       18.79     13.74 o
   5  13  14      135.58      106.02     32.67 o
  -4  14  14       96.72      129.71     41.09 o
  -3  14  14       96.60      110.50     20.47 o
  -2  14  14       96.61      102.79     16.83 o
  -1  14  14      486.22      477.35     23.42 o
   0  14  14       49.20       47.96     13.18 o
   1  14  14        0.35       -5.75     10.66 o
   2  14  14        9.41        1.26     10.66 o
   3  14  14       90.70       93.11     13.60 o
   4  14  14        1.02       12.62     14.16 o
  -3  15  14        0.29      -11.78     20.19 o
  -2  15  14        9.44       -0.70     17.67 o
  -1  15  14        6.99        0.00     19.35 o
   0  15  14      358.80      385.08     19.49 o
   1  15  14      134.72      140.93     14.44 o
   2  15  14        1.15       -4.35     13.46 o
   3  15  14      121.99      125.51     17.81 o
   4  15  14      119.35       93.82     22.02 o
  -2  16  14      355.85      374.00     25.52 o
  -1  16  14      105.53       95.08     19.07 o
   0  16  14      240.00      186.51     17.11 o
   1  16  14        7.68       -2.24     14.58 o
   2  16  14       50.34       37.02     14.16 o
   3  16  14        5.63       18.65     21.46 o
  -2  17  14        7.63       50.90     41.93 o
  -1  17  14        5.33        1.54     17.11 o
   0  17  14       78.81       75.16     18.23 o
   1  17  14        9.77       30.57     15.29 o
   2  17  14        3.01        8.55     14.16 o
   0  18  14        6.77       -3.09     28.47 o
   1  18  14        5.44       17.25     21.18 o
  -1 -10  15       18.87        6.73     18.65 o
   0 -10  15      124.70       97.88     20.33 o
   1 -10  15       11.31       -9.68     20.47 o
  -3  -9  15        0.64       18.65     44.17 o
  -2  -9  15      210.33      218.62     21.74 o
  -1  -9  15        9.28      -14.86     19.63 o
   0  -9  15      235.55      237.97     22.30 o
   1  -9  15        0.70        6.17     17.95 o
   2  -9  15      545.65      520.12     26.36 o
  -3  -8  15        5.10        7.57     20.05 o
  -2  -8  15      394.72      414.81     22.86 o
  -1  -8  15        1.93        5.33     17.67 o
   0  -8  15      308.81      326.18     18.93 o
   1  -8  15        6.25       -3.79     16.13 o
   2  -8  15        3.26       21.74     20.47 o
   3  -8  15       45.22       33.94     20.89 o
  -4  -7  15      117.69       97.32     30.43 o
  -3  -7  15      202.61      205.16     25.66 o
  -2  -7  15      219.73      247.93     20.19 o
  -1  -7  15        3.24       11.78     13.60 o
   0  -7  15       55.98       69.98     14.44 o
   1  -7  15       62.67       53.29     17.25 o
   2  -7  15       11.17       12.48     16.97 o
   3  -7  15        0.85        3.23     17.11 o
  -4  -6  15      102.27       64.65     22.72 o
  -3  -6  15       28.08       36.74     16.27 o
  -2  -6  15        2.22        4.77     14.02 o
  -1  -6  15      128.63      160.15     17.53 o
   0  -6  15       22.97       37.58     11.64 o
   1  -6  15        7.40       11.08     15.57 o
   2  -6  15      102.42      111.76     15.99 o
   3  -6  15        0.70       -2.38     18.23 o
   4  -6  15       85.68       74.60     23.42 o
  -4  -5  15      163.22      185.81     27.91 o
  -3  -5  15      236.73      270.23     21.18 o
  -2  -5  15      236.51      246.39     17.53 o
  -1  -5  15        7.31       -0.98     10.52 o
   0  -5  15      220.04      197.59     16.69 o
   1  -5  15      216.98      246.39     17.67 o
   2  -5  15        4.36        4.77     13.32 o
   3  -5  15      147.29      153.27     21.60 o
   4  -5  15      529.62      515.91     30.43 o
  -5  -4  15       22.06       -1.54     26.78 o
  -4  -4  15       57.96       66.19     19.91 o
  -3  -4  15      125.97      138.83     15.85 o
  -2  -4  15        0.39       -3.37     12.06 o
  -1  -4  15      795.31      833.82     24.40 o
   0  -4  15       28.18       14.44      8.97 o
   1  -4  15      110.61      119.76     12.76 o
   2  -4  15       59.78       49.78     13.74 o
   3  -4  15      351.47      369.37     23.00 o
   4  -4  15       72.46       84.42     21.03 o
   5  -4  15       44.23       44.59     49.92 o
  -5  -3  15        0.19        0.98     20.75 o
  -4  -3  15      119.82      118.64     24.54 o
  -3  -3  15       36.44       51.89     15.99 o
  -2  -3  15        4.15        9.12     10.52 o
  -1  -3  15       10.94       13.60     10.10 o
   0  -3  15       53.09       46.84     10.94 o
   1  -3  15       82.33       84.14     12.06 o
   2  -3  15       45.40       37.86     12.34 o
   3  -3  15      190.81      166.17     17.95 o
   4  -3  15        1.76       -0.56     14.58 o
   5  -3  15        1.84      -16.97     21.32 o
  -5  -2  15       38.67       44.45     23.70 o
  -4  -2  15       81.05       97.04     18.51 o
  -3  -2  15        1.90        1.82     12.06 o
  -2  -2  15      409.85      443.69     15.71 o
  -1  -2  15      283.69      245.97     13.46 o
   0  -2  15       19.76       16.97      9.12 o
   1  -2  15     1172.13     1109.10     28.33 o
   2  -2  15       96.79       78.25     10.80 o
   3  -2  15      171.34      136.17     16.13 o
   4  -2  15       52.85       54.13     13.74 o
   5  -2  15       54.82       46.14     23.98 o
  -5  -1  15      156.16      139.25     22.72 o
  -4  -1  15      319.05      311.32     23.84 o
  -3  -1  15       56.06       44.17     14.16 o
  -2  -1  15      163.36      166.17     10.94 o
  -1  -1  15       94.12       72.64      9.68 o
   0  -1  15     2101.91     2027.05     39.12 o
   1  -1  15       40.61       37.44      8.69 o
   2  -1  15      106.21       88.49     11.78 o
   3  -1  15      225.84      214.41     16.83 o
   4  -1  15       99.86      104.33     16.69 o
   5  -1  15      163.12      142.06     19.77 o
  -5   0  15       72.45       42.63     24.12 o
  -4   0  15      238.24      261.25     22.58 o
  -3   0  15      199.44      179.50     15.71 o
  -2   0  15      352.89      333.89     11.50 o
  -1   0  15        0.50        0.42      6.03 o
   0   0  15      754.20      687.84     17.11 o
   1   0  15        4.01        7.43      5.61 o
   2   0  15     1270.31     1266.02     28.33 o
   3   0  15      155.23      145.28     11.08 o
   4   0  15      335.44      313.28     22.58 o
   5   0  15        4.37       -0.84     17.11 o
  -5   1  15       52.52       37.16     17.53 o
  -4   1  15      128.21      143.88     16.69 o
  -3   1  15      315.74      255.92     16.69 o
  -2   1  15      111.28       95.22      8.97 o
  -1   1  15     1636.50     1611.69     29.31 o
   0   1  15     1036.74     1043.47     19.77 o
   1   1  15      712.74      682.09     15.43 o
   2   1  15        5.38       -1.12      6.87 o
   3   1  15      213.97      185.81     12.48 o
   4   1  15       29.61       35.20     12.90 o
   5   1  15       98.08       86.24     20.89 o
  -5   2  15       26.25       21.88     25.66 o
  -4   2  15      160.32      159.86     27.77 o
  -3   2  15      434.05      444.11     19.35 o
  -2   2  15       33.48       23.00      8.13 o
  -1   2  15      528.70      518.44     12.20 o
   0   2  15       28.50       16.13      6.87 o
   1   2  15     2551.07     2625.00     42.07 o
   2   2  15      192.59      176.13      9.54 o
   3   2  15       92.45       70.82     10.80 o
   4   2  15     1133.46     1225.21     32.67 o
   5   2  15       16.66       25.38     16.55 o
   6   2  15       15.87       -1.40     35.48 o
  -5   3  15      358.62      390.27     32.11 o
  -4   3  15      434.41      444.11     30.99 o
  -3   3  15       72.63       82.88     11.50 o
  -2   3  15      258.05      278.92     11.50 o
  -1   3  15      534.60      544.52     15.99 o
   0   3  15       28.74       21.60      6.45 o
   1   3  15      658.67      617.58     13.18 o
   2   3  15      112.52       97.46      7.57 o
   3   3  15      179.41      165.89     12.06 o
   4   3  15        0.46        0.28     11.50 o
   5   3  15      103.96      108.68     19.91 o
   6   3  15      257.77      240.50     28.75 o
  -5   4  15       95.99      135.46     28.47 o
  -4   4  15      199.16      184.12     22.30 o
  -3   4  15      987.54     1041.64     26.78 o
  -2   4  15      135.67      129.01     10.80 o
  -1   4  15     1049.31     1065.34     24.26 o
   0   4  15      606.92      613.80     17.11 o
   1   4  15      121.67      105.59      7.15 o
   2   4  15        4.37        9.68      6.45 o
   3   4  15      113.66      116.95     11.08 o
   4   4  15        0.58       -6.87     11.22 o
   5   4  15        2.63      -23.28     23.28 o
   6   4  15      217.77      168.28     30.29 o
  -5   5  15      189.75      208.10     29.31 o
  -4   5  15      324.86      310.89     25.66 o
  -3   5  15       18.59       17.67     10.10 o
  -2   5  15      312.75      334.03     12.48 o
  -1   5  15      613.95      612.39     17.95 o
   0   5  15       47.60       44.17      8.41 o
   1   5  15      125.48      130.42      7.71 o
   2   5  15       83.60       89.61      7.99 o
   3   5  15       17.34       28.89     10.24 o
   4   5  15       30.88        8.27     12.76 o
   5   5  15       11.38       21.60     17.39 o
   6   5  15       44.72       56.09     49.92 o
  -5   6  15       74.30      145.42     28.47 o
  -4   6  15      509.18      540.17     20.61 o
  -3   6  15      115.38      123.26     13.88 o
  -2   6  15      268.16      251.16     11.36 o
  -1   6  15       18.70       17.67      9.40 o
   0   6  15     1773.61     1826.10     31.83 o
   1   6  15       15.36       14.30      6.31 o
   2   6  15        0.00        1.40      5.47 o
   3   6  15      385.47      378.49     15.15 o
   4   6  15      161.10      168.98     17.25 o
   5   6  15       57.75       40.81     15.85 o
   6   6  15      224.59      256.06     54.13 o
  -5   7  15        0.81      -15.15     18.51 o
  -4   7  15        0.05       -6.45     13.04 o
  -3   7  15       48.66       45.72      9.82 o
  -2   7  15      930.40      958.21     19.77 o
  -1   7  15      124.89      117.51      9.12 o
   0   7  15      121.36      113.59      7.15 o
   1   7  15        2.30        0.14      6.59 o
   2   7  15      391.03      362.78     11.50 o
   3   7  15      210.20      204.18     13.32 o
   4   7  15        0.03       -7.99     12.20 o
   5   7  15      346.91      385.64     24.54 o
   6   7  15        1.33        9.96     38.56 o
  -5   8  15       51.96       61.00     21.88 o
  -4   8  15      272.18      313.00     17.53 o
  -3   8  15       32.60       25.80     10.24 o
  -2   8  15       96.06      101.81      9.54 o
  -1   8  15      284.77      298.13     13.04 o
   0   8  15      283.13      266.44      9.68 o
   1   8  15        2.26       -1.96      5.47 o
   2   8  15      150.49      108.96      7.57 o
   3   8  15       25.85       13.18      8.83 o
   4   8  15       44.05       41.09     13.74 o
   5   8  15       14.21        7.57     18.93 o
  -5   9  15       38.56       35.76     25.66 o
  -4   9  15       94.83       71.66     15.85 o
  -3   9  15      537.75      563.59     17.53 o
  -2   9  15       18.33       15.99      7.57 o
  -1   9  15      244.38      245.83     10.52 o
   0   9  15       10.67       11.92      5.47 o
   1   9  15      244.20      243.58      9.82 o
   2   9  15        2.20        5.47      6.59 o
   3   9  15       69.00       56.65      9.68 o
   4   9  15      393.67      379.89     21.46 o
   5   9  15       14.31       -3.93     19.63 o
  -5  10  15      211.78      141.35     24.40 o
  -4  10  15       39.37       27.21     15.71 o
  -3  10  15       43.91       43.89     13.46 o
  -2  10  15      100.38       96.48     10.24 o
  -1  10  15      413.94      433.32     16.13 o
   0  10  15      126.10      115.83      9.26 o
   1  10  15       36.88       29.17      8.13 o
   2  10  15       94.23       98.44      9.68 o
   3  10  15      110.81      118.08     12.48 o
   4  10  15      116.02      132.24     13.32 o
   5  10  15       21.70        7.99     22.72 o
  -4  11  15       16.60       -2.66     14.72 o
  -3  11  15      337.54      331.09     18.23 o
  -2  11  15       11.39        1.40      9.40 o
  -1  11  15       66.60       88.77     12.06 o
   0  11  15       14.32       23.56      8.27 o
   1  11  15      328.29      357.03     13.88 o
   2  11  15      244.31      240.50     13.04 o
   3  11  15       48.65       54.27     11.78 o
   4  11  15        0.52       10.24     13.18 o
   5  11  15        7.74        8.41     23.28 o
  -4  12  15      188.93      152.57     19.35 o
  -3  12  15        3.26       16.41     13.18 o
  -2  12  15      102.25       90.87     10.80 o
  -1  12  15       98.95       83.86     14.16 o
   0  12  15       34.36       26.08     10.52 o
   1  12  15       43.76       51.75     10.24 o
   2  12  15        3.37       -5.47     10.80 o
   3  12  15       89.95       88.35     11.78 o
   4  12  15       20.47        5.33     15.15 o
   5  12  15       82.82       76.57     32.53 o
  -4  13  15       86.96       65.49     23.00 o
  -3  13  15       80.39       82.46     18.93 o
  -2  13  15      200.42      204.74     14.44 o
  -1  13  15        9.07       15.99     14.72 o
   0  13  15      292.35      287.62     15.71 o
   1  13  15      110.70       99.70     13.18 o
   2  13  15        2.51        2.24     10.52 o
   3  13  15      283.96      291.12     16.27 o
   4  13  15       51.34       29.17     17.39 o
  -3  14  15       30.36       40.95     17.53 o
  -2  14  15      183.08      186.79     18.51 o
  -1  14  15       34.39       31.55     14.58 o
   0  14  15      477.81      471.88     19.77 o
   1  14  15       86.88       69.70     11.64 o
   2  14  15       35.06       33.38     11.92 o
   3  14  15      626.51      639.04     21.32 o
   4  14  15       23.74        6.31     17.25 o
  -3  15  15      146.68      135.60     22.58 o
  -2  15  15        1.35       12.06     16.69 o
  -1  15  15      262.09      261.11     22.86 o
   0  15  15       20.23       25.10     15.43 o
   1  15  15      111.64      135.46     16.55 o
   2  15  15       15.79        8.83     13.60 o
   3  15  15       15.69        9.68     16.27 o
   4  15  15      161.54      212.73     31.69 o
  -2  16  15        6.21        8.69     17.39 o
  -1  16  15       25.91       22.16     15.99 o
   0  16  15       32.92       48.66     15.00 o
   1  16  15      150.42      159.44     20.19 o
   2  16  15       54.47       71.94     16.41 o
   3  16  15      148.23      142.20     19.91 o
  -1  17  15      344.95      330.67     23.42 o
   0  17  15       48.37       42.63     16.27 o
   1  17  15      163.81      155.24     17.81 o
   2  17  15       37.05       42.07     16.55 o
   0  18  15       61.45       60.86     37.16 o
   1  18  15      303.11      280.18     31.27 o
   0 -10  16      223.26      201.79     39.26 o
  -1  -9  16       62.36       80.07     37.44 o
   0  -9  16      212.16      189.87     24.68 o
   1  -9  16       24.46        6.73     18.37 o
   2  -9  16      232.17      182.30     47.40 o
  -3  -8  16       53.96       24.54     25.52 o
  -2  -8  16        0.04       28.05     19.63 o
  -1  -8  16      418.68      418.03     30.71 o
   0  -8  16      309.76      299.11     25.52 o
   1  -8  16      129.86      134.48     20.61 o
   2  -8  16       38.96       30.57     20.33 o
  -3  -7  16      156.22      136.17     20.19 o
  -2  -7  16      289.79      319.87     21.88 o
  -1  -7  16       24.99       12.20     18.93 o
   0  -7  16        0.02       -6.73     12.76 o
   1  -7  16      383.78      424.62     24.82 o
   2  -7  16       53.33       62.26     17.39 o
   3  -7  16        4.29        6.73     23.98 o
  -4  -6  16       18.48      -12.62     29.73 o
  -3  -6  16       28.68       30.43     18.65 o
  -2  -6  16        3.38        9.54     16.83 o
  -1  -6  16      487.23      505.96     22.72 o
   0  -6  16       32.88       39.69     14.86 o
   1  -6  16      186.17      191.70     17.39 o
   2  -6  16       22.02       22.16     16.83 o
   3  -6  16      272.40      261.67     25.10 o
  -4  -5  16      146.09      140.09     28.19 o
  -3  -5  16      398.44      432.62     22.72 o
  -2  -5  16      131.50      160.99     17.67 o
  -1  -5  16        0.11       -5.75     17.25 o
   0  -5  16       35.86       54.97     13.32 o
   1  -5  16       41.27       39.41     14.72 o
   2  -5  16        4.90        2.10     14.30 o
   3  -5  16       85.22       69.27     19.49 o
   4  -5  16       11.17       19.91     22.30 o
  -4  -4  16      457.34      421.26     37.16 o
  -3  -4  16      120.43      142.48     17.11 o
  -2  -4  16       70.23       78.95     18.51 o
  -1  -4  16       96.18      106.44     12.34 o
   0  -4  16      175.67      149.49     17.53 o
   1  -4  16      125.64      117.79     13.74 o
   2  -4  16       55.11       54.41     15.15 o
   3  -4  16      253.14      234.75     22.02 o
   4  -4  16        1.30      -24.82     26.22 o
  -5  -3  16        9.38       10.24     34.92 o
  -4  -3  16      483.00      541.86     43.19 o
  -3  -3  16       26.08       11.78     18.93 o
  -2  -3  16      115.13      122.56     15.43 o
  -1  -3  16       42.74       39.97     10.38 o
   0  -3  16      213.55      196.47     15.15 o
   1  -3  16      108.51      111.20     14.58 o
   2  -3  16        4.31        0.84     11.78 o
   3  -3  16      213.50      252.28     22.86 o
   4  -3  16       46.21       73.06     22.86 o
  -5  -2  16       26.12       19.21     22.30 o
  -4  -2  16      111.82      122.84     25.66 o
  -3  -2  16      177.27      183.70     21.03 o
  -2  -2  16       31.41       10.66     12.34 o
  -1  -2  16        0.11       14.72     11.50 o
   0  -2  16      304.10      274.15     12.20 o
   1  -2  16       48.88       42.91     11.50 o
   2  -2  16      644.95      659.51     25.38 o
   3  -2  16       24.69       48.24     17.11 o
   4  -2  16       39.99       26.08     18.65 o
   5  -2  16       20.47        9.54     26.50 o
  -5  -1  16       15.43       14.72     18.65 o
  -4  -1  16       22.13       28.05     18.51 o
  -3  -1  16       76.20       59.88     20.61 o
  -2  -1  16      126.25      111.76     11.36 o
  -1  -1  16       65.72       63.67     10.80 o
   0  -1  16      696.68      688.96     18.09 o
   1  -1  16        2.21        3.09      8.83 o
   2  -1  16        4.93        4.63      9.82 o
   3  -1  16       24.59        2.52     12.48 o
   4  -1  16       94.40       96.34     17.53 o
   5  -1  16        0.65        7.57     23.42 o
  -5   0  16      171.45      185.81     23.84 o
  -4   0  16       76.45       76.57     20.33 o
  -3   0  16      197.92      166.17     15.29 o
  -2   0  16      105.18       97.46     10.80 o
  -1   0  16      143.09      140.51     10.52 o
   0   0  16      100.60       91.85      8.55 o
   1   0  16       91.51       99.56      9.68 o
   2   0  16      501.83      454.77     18.23 o
   3   0  16       21.68       19.91     11.08 o
   4   0  16      213.50      210.49     22.58 o
   5   0  16       20.38       15.43     19.77 o
  -5   1  16        0.97       25.94     32.67 o
  -4   1  16       94.92       92.97     19.63 o
  -3   1  16        3.12        4.77     13.46 o
  -2   1  16       17.09        0.42     11.08 o
  -1   1  16      837.54      851.49     19.35 o
   0   1  16       33.66       37.30      5.61 o
   1   1  16      229.08      205.30      9.40 o
   2   1  16        8.02        8.69      8.41 o
   3   1  16      205.55      199.41     14.02 o
   4   1  16       20.75       22.58     14.58 o
   5   1  16        0.00       -4.63     17.67 o
  -5   2  16       61.00       44.17     24.12 o
  -4   2  16       15.68       43.75     19.63 o
  -3   2  16      690.18      660.35     33.52 o
  -2   2  16       18.62       16.55      8.83 o
  -1   2  16      291.77      283.41     10.24 o
   0   2  16       26.98       28.05      7.71 o
   1   2  16      261.91      242.04      8.69 o
   2   2  16       20.01       14.30      7.29 o
   3   2  16       23.09       13.18     11.22 o
   4   2  16       42.08       54.41     13.32 o
   5   2  16       29.80       55.53     24.82 o
  -5   3  16       75.36       61.84     33.66 o
  -4   3  16      219.46      229.42     27.77 o
  -3   3  16       45.53       59.60     13.46 o
  -2   3  16      168.32      156.22     11.92 o
  -1   3  16     1501.17     1491.51     31.97 o
   0   3  16       12.61       12.48      6.59 o
   1   3  16       27.43       22.58      6.17 o
   2   3  16      130.74      132.52      8.83 o
   3   3  16      492.81      509.88     19.49 o
   4   3  16       43.19       39.12     12.62 o
   5   3  16       14.00       32.25     19.49 o
  -5   4  16       11.19       22.58     23.70 o
  -4   4  16      482.43      505.26     36.46 o
  -3   4  16       32.49       32.25     10.52 o
  -2   4  16      412.65      404.43     15.43 o
  -1   4  16      145.02      131.54     10.10 o
   0   4  16      396.68      407.51     13.04 o
   1   4  16      222.28      240.36      9.12 o
   2   4  16       31.81       26.36      6.45 o
   3   4  16        0.03       -4.91     10.52 o
   4   4  16       91.13       87.65     15.57 o
   5   4  16        4.08       -0.70     18.09 o
  -5   5  16      117.00      116.39     26.36 o
  -4   5  16      142.81      159.86     25.24 o
  -3   5  16       45.05       53.43     11.36 o
  -2   5  16      221.94      222.97     14.44 o
  -1   5  16        9.51        2.24      7.01 o
   0   5  16      450.70      441.17     13.88 o
   1   5  16       78.81       73.62      8.55 o
   2   5  16       14.44        7.01      6.03 o
   3   5  16        2.49       -7.43     13.32 o
   4   5  16      165.59      164.63     15.85 o
   5   5  16      298.48      339.22     23.56 o
  -5   6  16      162.67      173.47     29.59 o
  -4   6  16      266.36      329.55     27.49 o
  -3   6  16      579.94      560.37     20.47 o
  -2   6  16       72.65       62.12     12.34 o
  -1   6  16      155.18      136.87     10.80 o
   0   6  16     1084.52     1144.71     24.26 o
   1   6  16        1.97        2.94      6.73 o
   2   6  16      138.50      116.95      8.83 o
   3   6  16       48.28       42.35     11.78 o
   4   6  16       96.95      101.39     14.86 o
   5   6  16      450.31      494.74     25.80 o
  -5   7  16       74.96       68.01     28.75 o
  -4   7  16        0.26        5.75     14.30 o
  -3   7  16      212.09      218.76     14.72 o
  -2   7  16      271.94      273.17     12.90 o
  -1   7  16      858.16      853.73     21.03 o
   0   7  16        1.73       10.38      7.15 o
   1   7  16       39.72       43.47      7.15 o
   2   7  16       89.50      104.05      7.99 o
   3   7  16       18.35       17.11      7.99 o
   4   7  16      137.89      122.28     16.55 o
   5   7  16        0.07        1.12     17.95 o
  -5   8  16       48.00       61.98     24.68 o
  -4   8  16        0.04       -3.79     11.36 o
  -3   8  16       62.81       61.14     13.46 o
  -2   8  16        0.13       -7.71      9.96 o
  -1   8  16       77.50       75.59      9.82 o
   0   8  16        2.16        7.71      5.89 o
   1   8  16        5.48        4.77      6.87 o
   2   8  16      151.47      145.14      9.12 o
   3   8  16        9.06       -6.59      8.13 o
   4   8  16      228.97      205.02     18.93 o
   5   8  16        0.22       -6.03     18.93 o
  -5   9  16      180.71      147.10     29.73 o
  -4   9  16        1.65       15.71     16.55 o
  -3   9  16       53.40       53.29     11.92 o
  -2   9  16      101.45       98.58     10.38 o
  -1   9  16       67.43       60.16      8.69 o
   0   9  16       21.83       20.05      6.73 o
   1   9  16      295.49      300.94     10.10 o
   2   9  16       21.83       14.16      7.29 o
   3   9  16       96.97       98.16     11.08 o
   4   9  16      121.11      105.17     17.81 o
   5   9  16       16.74       15.99     22.44 o
  -4  10  16      358.94      401.76     23.84 o
  -3  10  16      145.00      150.33     13.60 o
  -2  10  16      274.44      242.88     13.32 o
  -1  10  16       31.15       32.81      9.82 o
   0  10  16      692.59      671.01     17.11 o
   1  10  16       24.86       12.20      9.40 o
   2  10  16       65.98       75.44      9.26 o
   3  10  16      510.78      538.21     19.07 o
   4  10  16        0.35       -5.33     12.62 o
   5  10  16        2.53       20.47     23.98 o
  -4  11  16        3.11      -15.71     16.27 o
  -3  11  16       26.89       21.03     15.29 o
  -2  11  16       40.68       48.80     11.64 o
  -1  11  16       98.29      102.09     13.18 o
   0  11  16      111.86      107.14     12.06 o
   1  11  16      211.10      213.01     12.48 o
   2  11  16       13.63        6.17      8.97 o
   3  11  16        0.87       17.95     10.94 o
   4  11  16       49.22       46.28     14.72 o
   5  11  16       70.62       38.42     22.86 o
  -4  12  16      218.52      177.95     18.79 o
  -3  12  16       12.61       15.00     13.46 o
  -2  12  16        9.01        8.13     11.50 o
  -1  12  16       77.99       60.02     15.85 o
   0  12  16       51.01       45.15     12.34 o
   1  12  16        0.49       -4.91      9.54 o
   2  12  16      122.23      147.66     12.48 o
   3  12  16      463.86      488.57     19.91 o
   4  12  16        9.36       11.50     16.97 o
  -4  13  16       42.64       24.12     25.80 o
  -3  13  16      188.82      192.68     18.93 o
  -2  13  16       55.21       39.83     15.00 o
  -1  13  16      159.88      169.12     17.67 o
   0  13  16      191.80      207.54     17.11 o
   1  13  16       54.38       40.67     13.18 o
   2  13  16       51.47       53.01     11.08 o
   3  13  16        0.49       -8.69     14.16 o
   4  13  16      239.85      247.09     21.60 o
  -3  14  16       26.19       18.51     15.71 o
  -2  14  16        8.88       16.55     18.51 o
  -1  14  16        0.84       19.49     17.67 o
   0  14  16        6.89       23.98     14.30 o
   1  14  16       45.27       45.72     12.20 o
   2  14  16       87.78       62.96     12.76 o
   3  14  16       75.85       69.41     14.72 o
   4  14  16       34.32       34.92     21.60 o
  -3  15  16      253.99      288.60     34.50 o
  -2  15  16       89.85       81.76     19.35 o
  -1  15  16        3.50       16.83     15.00 o
   0  15  16       64.35       89.61     17.39 o
   1  15  16        1.36        5.47     15.71 o
   2  15  16        1.70        4.35     14.02 o
   3  15  16      100.27      105.59     18.23 o
  -2  16  16       23.17       36.74     19.07 o
  -1  16  16      464.32      486.18     24.26 o
   0  16  16       18.43       21.46     17.11 o
   1  16  16       74.67       82.74     17.67 o
   2  16  16       19.69       24.82     15.00 o
   3  16  16        0.70       19.63     19.07 o
  -1  17  16      138.35      138.13     24.68 o
   0  17  16        0.06       -1.96     16.13 o
   1  17  16       17.50       15.57     15.99 o
   2  17  16       19.90       -3.65     25.24 o
  -1  -9  17       77.10       50.90     30.99 o
   0  -9  17       35.81       17.11     30.71 o
  -2  -8  17       37.21       26.22     30.57 o
  -1  -8  17      532.01      557.70     36.60 o
   0  -8  17        9.56       30.29     18.51 o
   1  -8  17       12.20       29.59     18.79 o
   2  -8  17      159.42      176.55     39.83 o
  -3  -7  17      128.81      111.06     27.49 o
  -2  -7  17      109.67      136.17     23.00 o
  -1  -7  17        3.06        7.29     22.58 o
   0  -7  17        0.44        6.31     16.69 o
   1  -7  17      519.25      528.53     23.84 o
   2  -7  17       76.63       90.87     21.18 o
  -3  -6  17       42.51       46.84     18.51 o
  -2  -6  17        0.25        4.91     15.85 o
  -1  -6  17      315.73      353.38     24.68 o
   0  -6  17        2.96        3.23     14.30 o
   1  -6  17       79.96      112.05     19.77 o
   2  -6  17       88.47       94.38     18.79 o
   3  -6  17      229.67      198.57     25.52 o
  -4  -5  17      222.06      205.72     30.71 o
  -3  -5  17       61.47       57.50     19.63 o
  -2  -5  17       35.61       61.14     17.81 o
  -1  -5  17        0.03        3.65     15.29 o
   0  -5  17      133.79      148.51     17.53 o
   1  -5  17        8.80        9.82     13.32 o
   2  -5  17       35.39       30.29     16.97 o
   3  -5  17       62.36       53.01     20.61 o
  -4  -4  17      131.76      129.85     32.39 o
  -3  -4  17        0.55        0.28     17.95 o
  -2  -4  17      196.28      231.38     19.07 o
  -1  -4  17       37.86       32.81     11.36 o
   0  -4  17        2.33        8.55     12.90 o
   1  -4  17       29.80       47.12     13.88 o
   2  -4  17      115.64      115.55     16.69 o
   3  -4  17       15.35        5.05     23.70 o
   4  -4  17       15.96       26.92     26.92 o
  -4  -3  17      164.13      194.64     34.36 o
  -3  -3  17      354.37      375.40     27.06 o
  -2  -3  17      312.12      314.40     19.21 o
  -1  -3  17        9.24       13.18     11.22 o
   0  -3  17       75.46       90.31     14.30 o
   1  -3  17        0.85       -5.05     11.08 o
   2  -3  17        4.12        4.07     12.90 o
   3  -3  17       11.44        4.07     16.69 o
   4  -3  17       46.21       38.42     27.77 o
  -4  -2  17        4.78       17.25     28.47 o
  -3  -2  17      195.71      221.01     29.03 o
  -2  -2  17      177.44      168.56     15.57 o
  -1  -2  17      577.28      627.40     21.88 o
   0  -2  17       28.21       33.94      8.83 o
   1  -2  17       48.65       51.18      9.96 o
   2  -2  17      160.02      181.60     16.55 o
   3  -2  17       30.21       19.91     18.23 o
   4  -2  17       67.16       84.56     22.58 o
  -5  -1  17       86.68      137.43     40.11 o
  -4  -1  17       31.05       11.22     23.70 o
  -3  -1  17       80.34      102.09     23.84 o
  -2  -1  17       21.52       21.60     12.62 o
  -1  -1  17      620.55      613.66     20.05 o
   0  -1  17      127.27      131.54     10.52 o
   1  -1  17      116.79      108.96     11.64 o
   2  -1  17        7.17        0.14      9.68 o
   3  -1  17      102.52      100.83     14.44 o
   4  -1  17      120.46      114.57     20.61 o
   5  -1  17        3.06        3.93     34.22 o
  -5   0  17       21.76       29.17     25.66 o
  -4   0  17        6.50        7.57     21.74 o
  -3   0  17      257.70      262.51     24.40 o
  -2   0  17      193.47      172.49     13.32 o
  -1   0  17      508.43      506.10     18.51 o
   0   0  17       33.00       34.64      7.57 o
   1   0  17       99.74       99.85     10.94 o
   2   0  17      246.12      226.90     15.57 o
   3   0  17       13.55       11.36     12.20 o
   4   0  17       13.35        2.10     15.57 o
   5   0  17       34.78       34.78     23.00 o
  -5   1  17      100.99      101.67     27.21 o
  -4   1  17      223.13      222.69     34.22 o
  -3   1  17        5.27       -6.17     19.35 o
  -2   1  17       11.57        3.37     11.08 o
  -1   1  17      239.04      220.59     11.64 o
   0   1  17       82.65       83.02      9.96 o
   1   1  17       86.83       68.43      9.82 o
   2   1  17       42.94       39.26     12.76 o
   3   1  17      430.56      438.93     22.30 o
   4   1  17       47.60       80.91     21.18 o
   5   1  17        1.11       -5.75     20.33 o
  -5   2  17      111.79      111.91     36.60 o
  -4   2  17      118.14      134.06     27.77 o
  -3   2  17       34.01       32.25     20.33 o
  -2   2  17       14.32        6.03      8.41 o
  -1   2  17       88.90       76.01      8.83 o
   0   2  17      421.55      433.04     13.88 o
   1   2  17     1071.63     1030.28     21.32 o
   2   2  17      422.00      391.81     14.44 o
   3   2  17      231.32      224.65     15.57 o
   4   2  17       14.77        7.71     14.86 o
   5   2  17       20.03       12.62     19.91 o
  -5   3  17      151.66      170.10     28.47 o
  -4   3  17       71.16       73.90     24.82 o
  -3   3  17       33.11       32.95     13.60 o
  -2   3  17      323.03      305.71     14.16 o
  -1   3  17      221.67      207.40     14.30 o
   0   3  17      174.09      161.69      9.26 o
   1   3  17        4.22        1.54      6.03 o
   2   3  17      299.28      314.96     16.13 o
   3   3  17      108.81      118.78     14.30 o
   4   3  17       19.95       34.50     14.86 o
   5   3  17       15.94       18.65     19.49 o
  -5   4  17      206.01      223.11     38.42 o
  -4   4  17       53.34       32.39     21.03 o
  -3   4  17       33.77       62.82     17.39 o
  -2   4  17       73.65       71.10     10.94 o
  -1   4  17       22.74       18.37      8.55 o
   0   4  17     1927.42     2057.34     41.51 o
   1   4  17        4.92        3.37      6.59 o
   2   4  17       86.24       70.26     10.52 o
   3   4  17       51.10       52.73     12.90 o
   4   4  17       88.14       95.50     17.81 o
   5   4  17      267.04      284.67     26.78 o
  -5   5  17        5.81       14.72     29.03 o
  -4   5  17        9.64       10.66     24.40 o
  -3   5  17       26.80       26.22     12.06 o
  -2   5  17      233.80      274.85     17.11 o
  -1   5  17      292.97      260.13     13.74 o
   0   5  17      215.98      189.87     12.20 o
   1   5  17      285.21      296.59     11.78 o
   2   5  17       15.00       17.25      7.57 o
   3   5  17       14.69       14.02     10.94 o
   4   5  17       58.68       56.79     14.58 o
   5   5  17      231.41      207.68     27.21 o
  -5   6  17        7.60       -2.80     29.03 o
  -4   6  17       72.04       46.14     30.29 o
  -3   6  17      790.81      860.74     25.94 o
  -2   6  17      272.61      267.14     16.69 o
  -1   6  17      268.81      236.15     12.76 o
   0   6  17     1068.24     1097.32     25.66 o
   1   6  17       22.94       28.05      7.01 o
   2   6  17       29.43       30.15      8.83 o
   3   6  17       32.06       32.11     12.34 o
   4   6  17      219.30      224.37     18.37 o
   5   6  17       49.21       33.38     20.89 o
  -5   7  17      745.33      809.70     39.69 o
  -4   7  17       21.90       48.38     24.12 o
  -3   7  17      135.26      148.93     16.83 o
  -2   7  17       25.20       31.69     11.92 o
  -1   7  17      720.71      699.48     19.49 o
   0   7  17      170.20      163.51     10.52 o
   1   7  17      282.74      258.59     12.90 o
   2   7  17       15.41       14.86      8.97 o
   3   7  17        2.60       -5.89      9.82 o
   4   7  17      190.90      182.30     20.19 o
   5   7  17      182.06      169.40     23.00 o
  -5   8  17      201.53      236.99     39.69 o
  -4   8  17     1078.19     1115.27     28.61 o
  -3   8  17      600.65      634.69     23.70 o
  -2   8  17        1.29      -12.20     12.20 o
  -1   8  17       22.63       23.42      8.83 o
   0   8  17        0.41        3.93      7.85 o
   1   8  17      223.02      222.41     12.20 o
   2   8  17       42.14       48.10     10.24 o
   3   8  17      396.12      403.59     16.13 o
   4   8  17       10.86       17.81     17.39 o
   5   8  17        0.01       -7.01     18.37 o
  -4   9  17       25.28       31.97     14.86 o
  -3   9  17       16.80       28.47     12.90 o
  -2   9  17      194.86      191.28     14.44 o
  -1   9  17      183.98      171.78     12.76 o
   0   9  17       20.46       17.53      9.54 o
   1   9  17      783.45      787.54     19.63 o
   2   9  17        1.56       -1.68      7.01 o
   3   9  17       83.72       79.23     10.66 o
   4   9  17        8.28       27.06     16.69 o
   5   9  17       41.58       43.89     21.74 o
  -4  10  17       39.62       53.85     17.11 o
  -3  10  17        9.12       11.22     15.57 o
  -2  10  17        3.59       -3.51     12.62 o
  -1  10  17      148.38      141.63     13.32 o
   0  10  17      296.31      278.36     13.74 o
   1  10  17        0.77       -3.65      8.27 o
   2  10  17       31.00       30.57      9.54 o
   3  10  17      448.55      438.37     17.11 o
   4  10  17       90.05       96.48     18.65 o
   5  10  17       41.09       38.56     28.47 o
  -4  11  17       28.93       24.82     16.27 o
  -3  11  17       71.65       46.42     15.15 o
  -2  11  17       39.56       47.54     13.74 o
  -1  11  17       48.96       33.66     13.04 o
   0  11  17      484.00      496.42     18.23 o
   1  11  17        1.33       -2.24     10.52 o
   2  11  17      189.45      170.94     11.36 o
   3  11  17        0.55        6.45     12.06 o
   4  11  17      156.77      164.91     16.69 o
   5  11  17      146.31      121.16     43.47 o
  -4  12  17       54.02       58.90     22.58 o
  -3  12  17       29.13       47.12     18.23 o
  -2  12  17        2.33      -14.02     14.44 o
  -1  12  17       95.39       92.83     15.00 o
   0  12  17        1.44        4.77     10.10 o
   1  12  17        8.93       18.51     10.80 o
   2  12  17      312.51      321.41     15.00 o
   3  12  17        4.10        7.01     11.78 o
   4  12  17       87.67       71.66     14.02 o
  -3  13  17       25.11       33.52     15.29 o
  -2  13  17        8.02       16.69     14.86 o
  -1  13  17        2.23        4.07     14.58 o
   0  13  17      113.29      116.67     15.57 o
   1  13  17        0.06      -11.64     11.64 o
   2  13  17       49.65       46.14     12.34 o
   3  13  17       43.44       55.11     15.71 o
   4  13  17      395.58      429.25     22.86 o
  -3  14  17       17.65        5.47     20.33 o
  -2  14  17      154.71      165.33     20.05 o
  -1  14  17      180.93      182.02     16.69 o
   0  14  17       94.40       88.91     17.11 o
   1  14  17       13.95       26.08     16.41 o
   2  14  17       39.12       48.24     13.60 o
   3  14  17       20.36       22.44     14.86 o
   4  14  17       25.42       37.02     21.88 o
  -2  15  17       27.01       28.61     17.11 o
  -1  15  17        0.01       -9.26     14.72 o
   0  15  17        5.30        4.49     17.25 o
   1  15  17        9.65        9.82     15.71 o
   2  15  17        0.56       -0.28     13.74 o
   3  15  17      101.63       88.21     16.41 o
  -2  16  17      169.37      111.34     56.93 o
  -1  16  17      205.21      174.73     20.05 o
   0  16  17       12.65       12.06     17.67 o
   1  16  17       35.22       25.24     17.95 o
   2  16  17       31.56       33.66     16.83 o
  -1  17  17        0.05       24.68     34.08 o
   0  17  17      119.32       91.15     22.30 o
   1  17  17      123.57      101.81     21.32 o
  -1  -8  18      426.15      372.60     31.69 o
   0  -8  18       62.05       43.75     33.09 o
   1  -8  18      502.15      615.34     68.99 o
  -2  -7  18      263.40      227.18     33.09 o
  -1  -7  18        3.72        8.83     24.96 o
   0  -7  18        2.61       11.08     18.93 o
   1  -7  18       14.67       28.75     17.81 o
   2  -7  18       16.09       23.98     35.34 o
  -3  -6  18        0.01      -14.86     19.77 o
  -2  -6  18      460.27      532.04     28.89 o
  -1  -6  18       24.81       45.86     24.40 o
   0  -6  18       64.70       60.44     16.55 o
   1  -6  18       65.32       63.10     18.23 o
   2  -6  18       12.51        8.13     18.09 o
  -3  -5  18      211.33      229.84     20.89 o
  -2  -5  18       88.26       78.39     19.07 o
  -1  -5  18       49.58       58.62     20.19 o
   0  -5  18      536.49      629.64     26.08 o
   1  -5  18       55.28       71.38     16.13 o
   2  -5  18      214.68      213.15     20.61 o
   3  -5  18       30.55       49.08     20.19 o
  -4  -4  18        4.93       -8.97     54.83 o
  -3  -4  18       13.53       12.76     21.03 o
  -2  -4  18      144.02      144.86     18.23 o
  -1  -4  18        9.37        1.82     19.21 o
   0  -4  18      283.33      326.18     19.21 o
   1  -4  18       20.02        9.26     15.15 o
   2  -4  18      420.66      496.42     25.38 o
   3  -4  18       35.68       32.25     23.00 o
  -4  -3  18       56.17       41.51     33.23 o
  -3  -3  18        9.51        1.96     32.25 o
  -2  -3  18       96.74      125.37     18.09 o
  -1  -3  18        7.55        9.82     12.06 o
   0  -3  18       41.06       46.14     14.86 o
   1  -3  18        0.10        1.12     14.02 o
   2  -3  18        0.81       23.56     16.97 o
   3  -3  18      402.31      411.02     28.19 o
   4  -3  18      107.84      105.03     35.62 o
  -4  -2  18        9.55      -15.29     30.57 o
  -3  -2  18        7.59       18.65     25.52 o
  -2  -2  18       33.91       25.66     14.02 o
  -1  -2  18      350.10      367.69     18.51 o
   0  -2  18       19.33       16.41     11.92 o
   1  -2  18       62.53       58.06     10.80 o
   2  -2  18       21.98       14.44     14.86 o
   3  -2  18       62.44       49.78     16.41 o
   4  -2  18      106.46      104.89     22.86 o
  -4  -1  18      351.66      355.91     37.58 o
  -3  -1  18      573.98      635.39     38.70 o
  -2  -1  18      211.14      209.23     18.79 o
  -1  -1  18        0.31       10.52     13.04 o
   0  -1  18       22.92       32.81      9.96 o
   1  -1  18      112.60      106.44     11.78 o
   2  -1  18      109.90      113.17     14.58 o
   3  -1  18       12.13       27.21     14.86 o
   4  -1  18      109.24      106.58     23.42 o
  -4   0  18        4.11       -5.05     23.84 o
  -3   0  18       11.43       30.99     20.19 o
  -2   0  18       54.63       81.90     13.18 o
  -1   0  18       77.48       78.95     11.50 o
   0   0  18       99.48       77.69      8.41 o
   1   0  18      246.95      227.04     13.88 o
   2   0  18       18.35        2.24     14.72 o
   3   0  18      109.09      114.99     20.33 o
   4   0  18        0.98        4.91     20.05 o
  -5   1  18       16.76       49.22     36.46 o
  -4   1  18      150.43      170.38     28.05 o
  -3   1  18       86.65      108.54     21.88 o
  -2   1  18      239.35      230.96     14.44 o
  -1   1  18        0.07       10.80     10.24 o
   0   1  18      321.55      316.08     12.34 o
   1   1  18       10.53        1.54      9.40 o
   2   1  18      140.05      131.26     12.20 o
   3   1  18      120.94      130.56     18.09 o
   4   1  18       34.97       40.81     19.35 o
   5   1  18        3.87      -21.03     27.91 o
  -5   2  18      250.94      218.20     42.21 o
  -4   2  18        0.53      -12.34     31.69 o
  -3   2  18        0.43        5.47     18.23 o
  -2   2  18      225.20      232.93     17.25 o
  -1   2  18        2.84       -4.77      9.40 o
   0   2  18      378.97      393.07     12.76 o
   1   2  18        6.14        3.09     10.80 o
   2   2  18      149.10      155.66     13.46 o
   3   2  18      122.02      132.94     19.63 o
   4   2  18        9.52      -12.90     22.72 o
   5   2  18      214.00      207.26     28.33 o
  -5   3  18      107.70      168.00     51.18 o
  -4   3  18      123.41      133.64     25.38 o
  -3   3  18      284.06      299.82     28.19 o
  -2   3  18       27.78       22.86     10.94 o
  -1   3  18       87.03       91.01     12.90 o
   0   3  18      708.52      708.87     17.81 o
   1   3  18        4.23        8.97      7.43 o
   2   3  18        0.11       -9.40     10.24 o
   3   3  18      279.62      286.91     17.39 o
   4   3  18        3.81       -6.17     13.18 o
   5   3  18        0.85      -10.24     28.19 o
  -5   4  18       24.58       10.80     32.95 o
  -4   4  18        3.61        3.23     30.99 o
  -3   4  18      504.25      538.49     23.56 o
  -2   4  18      134.85      126.21     14.02 o
  -1   4  18      193.52      188.47     15.57 o
   0   4  18      199.61      195.76     10.94 o
   1   4  18       14.13       11.22      6.59 o
   2   4  18      112.20      117.94     12.48 o
   3   4  18      416.89      469.78     20.61 o
   4   4  18      265.88      281.45     19.21 o
   5   4  18       79.10       44.03     24.82 o
  -5   5  18      101.52      140.65     38.98 o
  -4   5  18       44.58       39.26     22.30 o
  -3   5  18      191.71      201.65     18.65 o
  -2   5  18       19.99       17.67     10.94 o
  -1   5  18      111.21       97.32     14.72 o
   0   5  18       11.11       16.69      9.40 o
   1   5  18      155.62      169.96     10.24 o
   2   5  18       54.97       44.73     11.22 o
   3   5  18      653.33      714.20     23.42 o
   4   5  18        0.78        0.00     17.25 o
   5   5  18       89.51       86.52     21.46 o
  -5   6  18      101.74      158.60     40.67 o
  -4   6  18      341.27      382.55     31.55 o
  -3   6  18      351.42      370.91     20.61 o
  -2   6  18       36.69       34.64     11.78 o
  -1   6  18      380.70      389.85     17.95 o
   0   6  18      584.28      588.69     17.11 o
   1   6  18      517.04      530.78     15.43 o
   2   6  18        4.45        6.31      8.69 o
   3   6  18      173.01      180.62     15.99 o
   4   6  18       63.07       67.03     17.53 o
   5   6  18      208.19      236.85     28.19 o
  -5   7  18        0.02       18.93     32.25 o
  -4   7  18       39.82       44.45     26.78 o
  -3   7  18       35.14       32.39     13.04 o
  -2   7  18       60.89       53.29     13.46 o
  -1   7  18     1150.98     1179.07     30.15 o
   0   7  18       28.15       20.19      8.83 o
   1   7  18       55.65       68.85      9.54 o
   2   7  18        0.24        7.01      8.55 o
   3   7  18       20.03       31.83     12.62 o
   4   7  18       33.91       32.53     15.71 o
   5   7  18        0.21       -1.26     21.18 o
  -4   8  18       51.03       -6.87     30.85 o
  -3   8  18      128.96      152.99     16.27 o
  -2   8  18       50.39       28.61     12.06 o
  -1   8  18      184.87      196.04     12.76 o
   0   8  18      332.47      367.83     15.15 o
   1   8  18        1.32       -5.19      9.12 o
   2   8  18       34.07       19.63      8.69 o
   3   8  18       47.04       38.28     11.50 o
   4   8  18       63.19       58.06     20.33 o
   5   8  18      253.42      240.22     23.56 o
  -4   9  18       18.91       37.86     18.23 o
  -3   9  18       60.74       35.90     13.46 o
  -2   9  18      202.99      206.14     16.69 o
  -1   9  18       63.95       55.39     11.36 o
   0   9  18        0.97       -7.43     10.94 o
   1   9  18       13.80        6.17      9.68 o
   2   9  18       77.91       90.45      9.54 o
   3   9  18       22.25       11.78     11.92 o
   4   9  18      248.67      260.55     22.44 o
   5   9  18      613.77      588.69     66.89 o
  -4  10  18      186.09      176.97     21.32 o
  -3  10  18       71.78       67.87     16.41 o
  -2  10  18        0.50       -6.45     12.34 o
  -1  10  18       30.67       27.06     11.36 o
   0  10  18      316.68      328.28     19.49 o
   1  10  18      238.73      229.70     15.00 o
   2  10  18        6.85        2.52     10.24 o
   3  10  18      365.42      351.28     18.79 o
   4  10  18      194.01      195.76     21.18 o
   5  10  18      112.09      142.90     57.07 o
  -4  11  18       35.99       51.04     27.49 o
  -3  11  18       25.45       30.43     17.95 o
  -2  11  18        3.24       -7.99     13.32 o
  -1  11  18       37.04       47.26     15.00 o
   0  11  18      150.61      181.46     16.41 o
   1  11  18       28.91       32.53     12.62 o
   2  11  18      170.27      196.04     14.30 o
   3  11  18       17.93       24.40     15.15 o
   4  11  18       47.89       40.25     18.37 o
  -3  12  18        0.02       -8.97     16.27 o
  -2  12  18        8.72       13.32     14.86 o
  -1  12  18      208.75      216.66     19.35 o
   0  12  18        2.88        1.82     15.71 o
   1  12  18      134.32      144.02     15.99 o
   2  12  18      288.81      305.00     15.00 o
   3  12  18      160.45      179.08     16.83 o
   4  12  18      176.82      162.53     17.53 o
  -3  13  18      296.96      279.20     24.12 o
  -2  13  18       10.40       16.97     18.51 o
  -1  13  18        6.23        6.45     16.13 o
   0  13  18        4.87       -3.93     15.99 o
   1  13  18      451.18      466.27     23.84 o
   2  13  18        8.37       -5.47     11.64 o
   3  13  18        9.74        4.91     13.60 o
   4  13  18      209.42      163.93     22.16 o
  -3  14  18       11.66       30.85     34.78 o
  -2  14  18        0.03      -10.66     16.97 o
  -1  14  18       73.94       70.82     17.95 o
   0  14  18        3.11       28.47     19.35 o
   1  14  18      177.92      158.60     17.67 o
   2  14  18       71.86       83.72     14.72 o
   3  14  18      360.28      342.87     19.77 o
  -2  15  18       14.78        3.51     21.88 o
  -1  15  18        1.05       -1.96     19.21 o
   0  15  18        3.39       10.80     17.11 o
   1  15  18       94.98       81.47     18.09 o
   2  15  18      185.39      165.05     17.53 o
   3  15  18       93.39       83.30     17.11 o
  -1  16  18        1.30       -1.54     28.05 o
   0  16  18        0.25        6.87     20.33 o
   1  16  18        0.48      -11.64     16.69 o
   2  16  18      302.87      324.22     24.54 o
   0  17  18      402.90      265.88     45.01 o
   1  17  18        0.32      -13.74     24.54 o
  -1  -7  19      322.49      294.91     30.99 o
   0  -7  19       98.65       76.99     45.72 o
   1  -7  19       12.12      -12.34     37.58 o
  -2  -6  19        9.94        1.26     35.62 o
  -1  -6  19       11.54      -15.00     21.88 o
   0  -6  19      185.44      167.02     23.56 o
   1  -6  19       14.13        8.83     18.51 o
   2  -6  19       42.97       24.82     36.04 o
  -3  -5  19      375.63      365.02     60.30 o
  -2  -5  19       29.05        7.29     19.49 o
  -1  -5  19      391.17      382.55     28.19 o
   0  -5  19      188.70      189.87     19.21 o
   1  -5  19        0.76       11.22     16.83 o
   2  -5  19        4.10       -1.12     20.05 o
  -3  -4  19       18.96       22.72     25.24 o
  -2  -4  19       61.33       76.85     20.05 o
  -1  -4  19      453.36      538.77     43.75 o
   0  -4  19       17.77       24.82     16.27 o
   1  -4  19        0.31      -12.90     16.69 o
   2  -4  19        0.18      -19.35     19.35 o
   3  -4  19        3.91       14.16     21.03 o
  -3  -3  19      256.20      316.36     40.25 o
  -2  -3  19       27.99       36.60     16.41 o
  -1  -3  19        4.25      -12.06     21.18 o
   0  -3  19       32.97       48.52     16.27 o
   1  -3  19        9.18        5.61     11.64 o
   2  -3  19        7.55        5.61     13.18 o
   3  -3  19       60.08       37.58     19.07 o
  -4  -2  19        8.30        6.17     31.41 o
  -3  -2  19       68.68       73.90     28.05 o
  -2  -2  19      128.56      157.76     18.09 o
  -1  -2  19       73.46       84.84     14.44 o
   0  -2  19       18.34       16.83     13.88 o
   1  -2  19      154.13      142.06     14.58 o
   2  -2  19       10.51       -0.14     14.86 o
   3  -2  19      105.79      120.46     22.44 o
   4  -2  19       36.33       26.92     35.90 o
  -4  -1  19      317.79      362.22     39.26 o
  -3  -1  19       37.33       53.01     26.22 o
  -2  -1  19        2.82        3.51     15.43 o
  -1  -1  19        3.93       -0.70     14.72 o
   0  -1  19      346.58      367.83     20.47 o
   1  -1  19       20.03       20.19     10.94 o
   2  -1  19        2.29      -14.16     14.16 o
   3  -1  19      346.75      410.60     27.63 o
   4  -1  19       31.09       31.55     19.91 o
  -4   0  19      109.16       79.51     27.63 o
  -3   0  19        1.76      -20.89     20.89 o
  -2   0  19      233.99      230.68     19.35 o
  -1   0  19      112.45      127.33     13.46 o
   0   0  19       66.43       47.54     11.08 o
   1   0  19       36.52       37.58     11.78 o
   2   0  19       24.07       22.86     16.55 o
   3   0  19        0.25       -0.14     18.65 o
   4   0  19       40.79       19.35     24.40 o
  -4   1  19      290.80      346.65     34.64 o
  -3   1  19        4.19      -11.08     20.75 o
  -2   1  19       25.46       36.88     13.46 o
  -1   1  19       75.16       80.91     14.30 o
   0   1  19      236.47      250.59     15.43 o
   1   1  19        0.24        2.94     12.48 o
   2   1  19        0.78        0.00     10.94 o
   3   1  19       26.59       39.83     18.79 o
   4   1  19        1.18       -0.84     17.81 o
  -4   2  19        6.42        2.66     25.66 o
  -3   2  19      479.16      494.60     35.48 o
  -2   2  19       70.91       76.71     16.69 o
  -1   2  19       68.23       54.83     12.76 o
   0   2  19      288.25      277.94     12.06 o
   1   2  19       29.52       24.40     10.80 o
   2   2  19      423.70      395.03     21.03 o
   3   2  19       35.80       48.24     17.67 o
   4   2  19      161.11      179.50     23.00 o
  -4   3  19        2.75      -23.42     34.22 o
  -3   3  19       18.78       14.86     23.00 o
  -2   3  19        6.67        2.24     12.20 o
  -1   3  19      196.80      222.13     18.79 o
   0   3  19       40.95       20.33      7.99 o
   1   3  19        7.58       12.48     10.80 o
   2   3  19      117.27      112.89     16.83 o
   3   3  19      148.12      173.61     19.91 o
   4   3  19       68.48       38.28     17.53 o
   5   3  19        0.39       14.16     30.85 o
  -4   4  19       39.17       26.50     23.70 o
  -3   4  19       89.22      129.57     25.38 o
  -2   4  19       80.84       97.88     15.15 o
  -1   4  19        1.31       15.71     12.34 o
   0   4  19      262.87      251.72     13.18 o
   1   4  19      113.34      117.23     10.38 o
   2   4  19      165.16      169.68     15.00 o
   3   4  19        1.59       15.57     16.41 o
   4   4  19       70.53       37.02     21.03 o
  -4   5  19      239.88      231.52     31.83 o
  -3   5  19       27.86       18.51     14.30 o
  -2   5  19       25.99       25.24     14.58 o
  -1   5  19      368.27      328.70     18.09 o
   0   5  19        1.43       13.32      9.54 o
   1   5  19       56.54       58.62     10.66 o
   2   5  19       25.78       25.66     11.08 o
   3   5  19      230.50      251.58     20.89 o
   4   5  19        0.42      -13.88     15.57 o
   5   5  19       29.45        6.87     25.10 o
  -4   6  19      109.35       97.04     25.80 o
  -3   6  19        1.73       -3.79     15.85 o
  -2   6  19       52.68       44.87     13.32 o
  -1   6  19        7.77       20.05     13.60 o
   0   6  19      162.20      157.06     11.92 o
   1   6  19       77.28       87.22     10.10 o
   2   6  19       47.47       43.05     11.78 o
   3   6  19      339.42      359.70     21.18 o
   4   6  19       49.11       38.56     16.97 o
   5   6  19       29.41       19.35     25.80 o
  -4   7  19      108.61      141.63     27.49 o
  -3   7  19        1.63       -9.40     18.09 o
  -2   7  19        4.02        9.82     12.48 o
  -1   7  19       46.61       37.16     11.92 o
   0   7  19       19.34       22.44      9.82 o
   1   7  19       59.23       64.93     10.94 o
   2   7  19       64.35       77.97     10.24 o
   3   7  19       70.04       71.10     15.29 o
   4   7  19      115.44      146.12     20.33 o
   5   7  19      237.14      237.13     58.06 o
  -4   8  19       43.37       70.12     27.06 o
  -3   8  19       21.12       13.60     15.99 o
  -2   8  19       39.32       45.01     13.74 o
  -1   8  19      131.93      133.50     12.76 o
   0   8  19      403.02      423.78     15.43 o
   1   8  19      135.90      142.76     10.94 o
   2   8  19       20.35       37.86     10.52 o
   3   8  19       47.33       37.86     15.00 o
   4   8  19      514.72      544.10     26.64 o
   5   8  19      106.29      112.47     55.25 o
  -4   9  19       89.54      118.50     31.27 o
  -3   9  19      191.16      196.75     20.61 o
  -2   9  19      152.96      168.00     17.39 o
  -1   9  19       95.81      105.17     12.06 o
   0   9  19       20.60       22.16     13.04 o
   1   9  19      346.63      359.41     13.60 o
   2   9  19      140.06      169.82     12.34 o
   3   9  19      110.21      114.71     13.74 o
   4   9  19        3.37       -1.82     16.41 o
  -4  10  19      400.92      431.49     32.25 o
  -3  10  19      174.67      170.52     19.07 o
  -2  10  19       56.53       50.48     17.81 o
  -1  10  19      162.93      166.88     15.85 o
   0  10  19      148.67      149.49     15.99 o
   1  10  19       89.53       88.91     12.76 o
   2  10  19        0.09        5.89     10.66 o
   3  10  19       48.06       44.03     16.83 o
   4  10  19       65.02       62.40     18.51 o
  -3  11  19      359.15      360.12     21.60 o
  -2  11  19      119.21      126.77     19.77 o
  -1  11  19       61.31       56.09     17.53 o
   0  11  19       28.79       44.45     14.86 o
   1  11  19       66.04       65.91     12.48 o
   2  11  19      274.10      302.06     16.27 o
   3  11  19        2.23       11.78     14.16 o
   4  11  19      142.11      122.42     21.46 o
  -3  12  19        0.54        0.70     20.33 o
  -2  12  19        2.20       -9.68     19.63 o
  -1  12  19        2.61        6.31     15.29 o
   0  12  19        2.12        5.89     18.37 o
   1  12  19       58.98       61.28     13.32 o
   2  12  19      188.67      205.02     15.71 o
   3  12  19      391.07      393.77     22.02 o
   4  12  19      101.22       80.21     20.75 o
  -3  13  19       29.37       22.02     25.52 o
  -2  13  19       54.98       35.90     16.83 o
  -1  13  19       55.19       82.46     17.67 o
   0  13  19       12.53       12.76     17.67 o
   1  13  19      342.38      370.07     26.08 o
   2  13  19        0.62      -11.36     15.85 o
   3  13  19       48.83       32.53     16.69 o
  -2  14  19       11.76        9.82     24.82 o
  -1  14  19       58.64       37.44     20.33 o
   0  14  19      123.32      131.40     23.14 o
   1  14  19       66.81       92.55     19.49 o
   2  14  19       49.01       50.34     16.41 o
   3  14  19      411.38      423.36     24.96 o
  -2  15  19       15.53       -3.37     49.92 o
  -1  15  19       16.40       15.43     18.79 o
   0  15  19      291.21      307.11     24.26 o
   1  15  19       13.00       13.74     18.65 o
   2  15  19       13.94       16.97     19.35 o
   0  16  19        6.64       -9.68     26.22 o
   1  16  19       11.21       -4.21     16.97 o
   2  16  19       80.36       54.27     35.34 o
  -1  -6  20      368.52      358.29     35.34 o
   0  -6  20      268.47      276.40     52.03 o
   1  -6  20       27.67       38.14     42.77 o
  -2  -5  20       42.57       24.12     25.38 o
  -1  -5  20       16.67       28.47     21.18 o
   0  -5  20      207.66      190.29     25.10 o
   1  -5  20      218.95      232.08     24.26 o
   2  -5  20        6.73       -5.33     35.76 o
  -3  -4  20       42.54        7.85     37.58 o
  -2  -4  20        8.08       21.32     19.49 o
  -1  -4  20      455.35      475.67     30.85 o
   0  -4  20       90.70      101.95     19.07 o
   1  -4  20      102.18       78.81     18.37 o
   2  -4  20        0.01       -8.69     19.35 o
  -3  -3  20      161.92      139.67     30.43 o
  -2  -3  20      209.75      186.23     23.42 o
  -1  -3  20       18.28       25.94     23.70 o
   0  -3  20        0.04        8.27     16.13 o
   1  -3  20       18.74       18.51     16.83 o
   2  -3  20        3.37       -5.19     17.95 o
   3  -3  20       99.24       91.71     26.92 o
  -3  -2  20       23.91       19.35     28.47 o
  -2  -2  20      237.10      208.67     24.40 o
  -1  -2  20       12.29       28.47     15.57 o
   0  -2  20        0.03      -10.38     15.57 o
   1  -2  20       48.22       50.76     15.29 o
   2  -2  20        0.09       12.90     15.29 o
   3  -2  20       77.19      110.92     24.40 o
  -3  -1  20       49.72        1.54     27.21 o
  -2  -1  20       17.07        1.40     19.91 o
  -1  -1  20       11.01       21.60     14.72 o
   0  -1  20      100.85      109.52     16.27 o
   1  -1  20        1.61       -0.98     12.06 o
   2  -1  20       24.18       29.03     13.74 o
   3  -1  20      185.46      199.97     26.08 o
  -4   0  20       10.45      -23.00     32.95 o
  -3   0  20      101.34       91.01     25.24 o
  -2   0  20        2.37       15.43     20.19 o
  -1   0  20      112.33      104.47     14.58 o
   0   0  20      158.98      146.26     15.85 o
   1   0  20        0.00       -2.24     10.94 o
   2   0  20      490.75      492.92     21.74 o
   3   0  20        5.03       -7.99     16.55 o
   4   0  20       87.73       59.88     29.31 o
  -4   1  20       21.39       -3.65     28.19 o
  -3   1  20       55.45       70.96     24.82 o
  -2   1  20      251.47      220.02     24.12 o
  -1   1  20      171.52      187.91     17.39 o
   0   1  20        0.20        1.82     14.44 o
   1   1  20       69.48       77.27     15.15 o
   2   1  20       46.21       20.33     15.71 o
   3   1  20       75.65       93.25     21.18 o
   4   1  20      128.30      136.45     26.08 o
  -4   2  20       28.47       55.25     28.05 o
  -3   2  20        2.93       27.35     21.88 o
  -2   2  20        0.23      -13.04     16.27 o
  -1   2  20       28.11       38.42     14.16 o
   0   2  20        0.10       13.88     13.32 o
   1   2  20      274.87      288.32     17.81 o
   2   2  20       47.99       54.69     18.79 o
   3   2  20       62.82       52.31     21.18 o
   4   2  20       38.28       37.86     19.77 o
  -4   3  20       95.33      107.28     33.80 o
  -3   3  20        2.79      -19.63     30.29 o
  -2   3  20       20.80       17.53     14.58 o
  -1   3  20      354.41      370.91     21.46 o
   0   3  20       10.65       -9.26     12.62 o
   1   3  20       24.28       47.54     13.18 o
   2   3  20       17.48       21.46     16.41 o
   3   3  20      510.93      542.56     28.61 o
   4   3  20       57.15       69.13     24.26 o
  -4   4  20        0.25        1.82     27.91 o
  -3   4  20      135.77      136.31     24.54 o
  -2   4  20       18.73       25.52     19.63 o
  -1   4  20        2.77       16.97     15.43 o
   0   4  20      174.94      179.78     11.92 o
   1   4  20      114.48      107.70     15.43 o
   2   4  20      103.59      120.04     17.95 o
   3   4  20      138.78      126.63     22.02 o
   4   4  20        2.54       -3.37     18.09 o
  -4   5  20      275.40      298.55     35.76 o
  -3   5  20       38.39       55.39     30.01 o
  -2   5  20        0.07        0.56     11.92 o
  -1   5  20       93.03       80.63     16.55 o
   0   5  20       10.09        2.80      8.69 o
   1   5  20       26.41       37.02      9.40 o
   2   5  20       25.89       14.86     14.86 o
   3   5  20       40.51       22.86     14.86 o
   4   5  20        1.49       -3.09     18.09 o
  -4   6  20      173.09      194.64     38.98 o
  -3   6  20       54.29       40.53     17.95 o
  -2   6  20      721.69      739.72     25.10 o
  -1   6  20        3.81        9.82     15.99 o
   0   6  20      167.63      178.94     12.48 o
   1   6  20       31.54       30.57      9.96 o
   2   6  20       74.60       73.20     12.48 o
   3   6  20       17.76       -5.05     18.23 o
   4   6  20      173.80      141.63     19.63 o
  -4   7  20       24.49       30.85     31.27 o
  -3   7  20       15.38       10.66     17.53 o
  -2   7  20      289.33      341.47     19.35 o
  -1   7  20      354.53      341.47     18.23 o
   0   7  20       75.25       83.72     12.62 o
   1   7  20       26.42       25.80     10.24 o
   2   7  20      185.97      222.97     15.85 o
   3   7  20      106.27      125.23     21.74 o
   4   7  20       21.88       15.57     16.41 o
  -4   8  20       45.54       -0.84     44.87 o
  -3   8  20      241.40      256.20     20.75 o
  -2   8  20      198.50      215.68     17.81 o
  -1   8  20       86.52       86.38     11.92 o
   0   8  20      374.38      368.39     16.27 o
   1   8  20      169.50      178.94     12.62 o
   2   8  20       67.71       74.18     10.94 o
   3   8  20       13.89        7.71     13.60 o
   4   8  20      308.11      275.98     23.42 o
  -3   9  20      195.59      218.76     25.94 o
  -2   9  20      104.21       95.92     19.63 o
  -1   9  20        0.10        4.35     14.72 o
   0   9  20       40.35       55.39     13.88 o
   1   9  20       11.85       22.16     10.10 o
   2   9  20      590.76      606.08     17.11 o
   3   9  20       72.12       70.82     15.15 o
   4   9  20       22.50       12.62     18.79 o
  -3  10  20       10.31        3.93     18.51 o
  -2  10  20      101.05       89.19     16.27 o
  -1  10  20      298.44      300.38     23.70 o
   0  10  20        3.03       17.95     13.88 o
   1  10  20       87.18       84.28     14.44 o
   2  10  20      152.18      142.34     14.44 o
   3  10  20      246.70      255.92     19.49 o
   4  10  20       19.85       28.05     21.88 o
  -3  11  20       24.80       18.79     18.09 o
  -2  11  20        8.93       -2.52     22.30 o
  -1  11  20       47.99       32.25     15.29 o
   0  11  20      178.70      193.10     20.47 o
   1  11  20      483.09      498.52     20.47 o
   2  11  20      292.85      292.38     17.11 o
   3  11  20        0.02        6.17     16.55 o
   4  11  20       84.10       61.70     23.00 o
  -3  12  20      194.12      139.81     27.35 o
  -2  12  20       13.88      -12.34     18.93 o
  -1  12  20       33.80       29.45     18.93 o
   0  12  20      338.93      320.57     22.86 o
   1  12  20        3.46       -5.05     16.83 o
   2  12  20       27.17       25.24     14.72 o
   3  12  20      443.35      466.13     23.28 o
  -2  13  20      157.48      153.41     28.05 o
  -1  13  20        0.10        9.54     17.11 o
   0  13  20      104.59      119.20     17.81 o
   1  13  20       48.92       73.62     22.44 o
   2  13  20       26.38       36.88     14.86 o
   3  13  20       28.30       11.92     18.51 o
  -2  14  20       38.18       59.60     41.23 o
  -1  14  20        0.73        8.41     19.91 o
   0  14  20       10.24        8.55     18.23 o
   1  14  20        0.11       -2.80     18.37 o
   2  14  20       49.99       56.09     17.67 o
   3  14  20      134.77       95.22     35.76 o
  -1  15  20       15.98       38.28     33.94 o
   0  15  20      215.06      215.68     24.26 o
   1  15  20       21.28       18.51     16.97 o
   2  15  20       37.63       26.22     26.36 o
  -1  -5  21      119.09       97.74     40.39 o
   0  -5  21        3.14      -28.33     42.49 o
  -2  -4  21       11.97       -0.42     34.22 o
  -1  -4  21      120.33      159.72     29.31 o
   0  -4  21      278.59      313.00     22.30 o
   1  -4  21        6.97       12.34     20.19 o
  -2  -3  21      172.44      157.62     19.49 o
  -1  -3  21      268.51      304.72     30.57 o
   0  -3  21        0.28       -1.82     19.49 o
   1  -3  21        0.52        0.42     16.83 o
   2  -3  21        5.98       30.43     19.49 o
  -3  -2  21       16.83       35.90     54.41 o
  -2  -2  21       34.78       17.95     19.35 o
  -1  -2  21      172.75      191.00     32.11 o
   0  -2  21      374.35      416.77     22.72 o
   1  -2  21        7.03       30.99     18.93 o
   2  -2  21       70.11       59.32     18.09 o
   3  -2  21       76.65       57.21     34.50 o
  -3  -1  21      399.81      400.92     38.98 o
  -2  -1  21      172.04      130.14     34.78 o
  -1  -1  21       12.51       24.26     18.79 o
   0  -1  21      183.62      197.31     18.51 o
   1  -1  21      209.23      252.70     22.58 o
   2  -1  21       40.09       30.15     14.44 o
   3  -1  21        4.41       -2.10     20.47 o
  -3   0  21       40.70       68.43     29.59 o
  -2   0  21       35.99       33.80     24.26 o
  -1   0  21      218.49      232.50     18.65 o
   0   0  21        1.70        9.82     15.57 o
   1   0  21        7.48        4.07     16.83 o
   2   0  21       11.92        7.71     17.11 o
   3   0  21       24.38       37.02     18.23 o
  -3   1  21        1.01       12.76     23.70 o
  -2   1  21       14.42        2.38     20.47 o
  -1   1  21      311.02      321.83     19.91 o
   0   1  21       14.01       13.32     15.71 o
   1   1  21       69.57       90.03     17.39 o
   2   1  21      184.96      181.88     21.18 o
   3   1  21      293.38      291.12     23.42 o
  -4   2  21        4.14       30.43     41.93 o
  -3   2  21       68.67       46.28     25.10 o
  -2   2  21       49.96       61.70     29.45 o
  -1   2  21        3.98        8.97     22.86 o
   0   2  21       45.59       69.41     17.53 o
   1   2  21      529.77      559.67     22.58 o
   2   2  21        9.60       12.48     22.44 o
   3   2  21       19.17      -11.22     24.54 o
   4   2  21      134.26      109.52     30.71 o
  -4   3  21      223.13      248.63     60.58 o
  -3   3  21      150.65      170.52     35.90 o
  -2   3  21        0.68        6.73     16.97 o
  -1   3  21        1.52        0.28     14.72 o
   0   3  21       32.99       30.29     10.94 o
   1   3  21        0.00        3.51     14.44 o
   2   3  21        9.02       -1.54     15.29 o
   3   3  21      287.10      321.97     26.22 o
   4   3  21        0.11        1.82     22.72 o
  -4   4  21        1.36       11.64     34.36 o
  -3   4  21        8.15       -8.27     22.58 o
  -2   4  21       88.64       75.87     18.51 o
  -1   4  21        1.76      -10.24     16.83 o
   0   4  21      107.47      107.98     15.29 o
   1   4  21      147.52      146.40     16.97 o
   2   4  21       20.78       -0.14     18.79 o
   3   4  21        1.44       -2.94     20.89 o
   4   4  21      198.48      182.02     26.64 o
  -4   5  21        1.52      -18.09     48.52 o
  -3   5  21       18.82       21.88     27.21 o
  -2   5  21      182.02      232.08     23.00 o
  -1   5  21       31.17       27.35     14.44 o
   0   5  21       23.27       20.19     13.04 o
   1   5  21       10.82       14.72     13.88 o
   2   5  21      731.71      844.34     34.64 o
   3   5  21      220.16      263.92     26.08 o
   4   5  21       52.49       87.50     22.44 o
  -4   6  21        1.68       -4.21     33.09 o
  -3   6  21      227.64      252.70     28.61 o
  -2   6  21       89.57       94.80     15.85 o
  -1   6  21      273.78      271.21     22.72 o
   0   6  21      598.35      664.28     24.54 o
   1   6  21       36.77       34.36     11.08 o
   2   6  21      410.22      412.98     19.77 o
   3   6  21        0.02       -6.87     14.30 o
   4   6  21      160.97      134.90     20.89 o
  -4   7  21        0.02        9.12     33.80 o
  -3   7  21        8.70       -1.82     16.83 o
  -2   7  21      147.36      107.00     16.69 o
  -1   7  21       24.46       33.66     11.78 o
   0   7  21      104.72       99.70     13.32 o
   1   7  21       14.73       23.42     11.22 o
   2   7  21        4.88       12.48     16.55 o
   3   7  21        5.67       23.00     16.69 o
   4   7  21        8.57       19.21     18.23 o
  -3   8  21      110.61       97.32     18.93 o
  -2   8  21      132.96      130.70     17.25 o
  -1   8  21      244.44      268.82     18.79 o
   0   8  21        5.46       12.76     11.36 o
   1   8  21      153.26      149.35     13.04 o
   2   8  21       65.20       67.17     14.58 o
   3   8  21       38.31       36.74     18.09 o
   4   8  21       18.01        2.94     16.69 o
  -3   9  21        9.96       19.63     21.46 o
  -2   9  21      347.39      361.52     22.02 o
  -1   9  21      338.60      380.31     23.42 o
   0   9  21        9.87        4.91     14.30 o
   1   9  21      395.50      388.44     18.51 o
   2   9  21        1.20       -7.57     13.04 o
   3   9  21       76.24       66.33     16.41 o
   4   9  21      152.26      139.39     28.47 o
  -3  10  21       30.95       34.36     19.91 o
  -2  10  21       30.32       18.51     20.61 o
  -1  10  21       61.04       65.35     18.65 o
   0  10  21      168.86      194.36     18.23 o
   1  10  21      107.46      116.53     13.60 o
   2  10  21       11.53       14.16     13.32 o
   3  10  21      637.94      696.95     26.50 o
   4  10  21      308.99      316.50     46.56 o
  -3  11  21       54.46       81.47     29.31 o
  -2  11  21        0.17      -17.39     21.74 o
  -1  11  21       12.50       41.93     23.28 o
   0  11  21      133.87      146.96     19.63 o
   1  11  21      187.97      215.12     17.95 o
   2  11  21      128.53      155.52     16.83 o
   3  11  21      428.67      494.32     25.66 o
  -2  12  21       87.86       96.34     22.02 o
  -1  12  21        2.69       -7.29     19.77 o
   0  12  21       23.75       24.12     18.23 o
   1  12  21       10.03       21.74     16.13 o
   2  12  21      362.73      352.68     19.91 o
   3  12  21       21.60       21.18     17.53 o
  -2  13  21       79.46       34.78     28.33 o
  -1  13  21       26.70       13.60     22.58 o
   0  13  21      453.87      426.31     25.52 o
   1  13  21        6.65        6.59     17.81 o
   2  13  21      139.71      137.99     18.93 o
   3  13  21       77.52       64.93     26.78 o
  -1  14  21       47.75       45.44     28.61 o
   0  14  21      141.55      133.08     22.44 o
   1  14  21        9.33        1.12     17.67 o
   2  14  21       55.27       56.79     22.58 o
   0  15  21        1.33       65.35     53.99 o
   1  15  21        4.04       -7.71     29.45 o
  -1  -3  22       31.26       30.01     31.41 o
   0  -3  22      474.68      525.45     29.59 o
   1  -3  22       31.33       62.40     28.61 o
  -2  -2  22       66.37       83.72     27.06 o
  -1  -2  22      227.92      240.78     25.80 o
   0  -2  22        0.22       -7.29     15.99 o
   1  -2  22       86.91       63.10     18.93 o
   2  -2  22       61.32       59.60     28.89 o
  -2  -1  22        0.28       -0.56     23.70 o
  -1  -1  22        2.36       24.40     27.06 o
   0  -1  22        0.04       -3.09     15.71 o
   1  -1  22        2.21       18.93     17.25 o
   2  -1  22        1.40       11.22     17.81 o
  -3   0  22       21.05       -0.42     40.67 o
  -2   0  22       32.32       14.58     26.36 o
  -1   0  22      192.21      176.55     23.70 o
   0   0  22        0.31      -13.46     17.95 o
   1   0  22        0.07       -2.52     16.41 o
   2   0  22       13.33       21.03     21.32 o
   3   0  22        0.25       16.41     30.85 o
  -3   1  22      104.22      112.05     29.45 o
  -2   1  22       12.92        2.94     24.96 o
  -1   1  22        9.42       -9.82     19.77 o
   0   1  22      230.34      272.33     24.40 o
   1   1  22        1.68       16.55     16.97 o
   2   1  22       25.51       28.75     21.32 o
   3   1  22      249.03      214.41     23.14 o
  -3   2  22       33.91       36.74     30.57 o
  -2   2  22      176.11      197.59     29.73 o
  -1   2  22       97.45       98.30     23.42 o
   0   2  22        1.19       -1.12     14.72 o
   1   2  22      364.73      368.95     30.85 o
   2   2  22       67.03       85.54     20.47 o
   3   2  22       28.60       14.02     23.84 o
  -3   3  22       28.22       41.23     29.45 o
  -2   3  22        3.59        2.80     24.96 o
  -1   3  22        3.96      -13.74     20.89 o
   0   3  22      143.87      179.64     24.26 o
   1   3  22       54.52       68.99     19.35 o
   2   3  22       63.12       68.01     21.18 o
   3   3  22      574.70      603.42     31.83 o
  -3   4  22       87.04       99.42     29.73 o
  -2   4  22        8.98      -10.94     18.79 o
  -1   4  22        4.90      -14.72     16.83 o
   0   4  22      467.90      494.46     21.60 o
   1   4  22       15.26       -5.05     15.43 o
   2   4  22      347.89      372.74     25.52 o
   3   4  22        0.31       -3.37     20.89 o
  -3   5  22        0.05        0.84     29.17 o
  -2   5  22        5.12        2.80     18.37 o
  -1   5  22       53.55       66.05     17.67 o
   0   5  22        5.19        5.89     15.15 o
   1   5  22       52.23       41.51     15.85 o
   2   5  22      232.18      259.15     24.82 o
   3   5  22       45.59       38.98     19.07 o
   4   5  22       47.21       30.15     46.84 o
  -3   6  22       60.09       44.31     24.26 o
  -2   6  22        1.03       11.08     18.09 o
  -1   6  22       33.63       12.48     12.20 o
   0   6  22      187.97      213.85     17.39 o
   1   6  22      100.25       95.22     18.23 o
   2   6  22       21.40       25.10     18.09 o
   3   6  22       22.65       12.06     19.63 o
   4   6  22      371.24      461.64     58.62 o
  -3   7  22       38.60       32.95     25.52 o
  -2   7  22        0.11      -15.43     17.25 o
  -1   7  22      278.11      287.34     18.37 o
   0   7  22        5.55       22.86     13.60 o
   1   7  22       87.80       97.74     12.06 o
   2   7  22       79.03       81.19     16.13 o
   3   7  22      251.01      249.61     22.16 o
   4   7  22        0.26       14.44     27.77 o
  -3   8  22       72.35       53.85     18.65 o
  -2   8  22        2.51       -5.19     14.86 o
  -1   8  22        0.03        9.12     15.85 o
   0   8  22       20.91       29.31     14.44 o
   1   8  22       69.41       82.60     13.32 o
   2   8  22       13.39        7.85     15.00 o
   3   8  22      292.11      296.17     23.56 o
  -3   9  22       63.20       45.15     33.52 o
  -2   9  22      130.73      116.39     18.37 o
  -1   9  22      341.95      364.60     24.68 o
   0   9  22        0.09       -1.68     15.43 o
   1   9  22       94.73       95.78     16.97 o
   2   9  22       91.21       90.45     17.95 o
   3   9  22      215.28      233.91     20.89 o
  -3  10  22        8.32       18.79     37.30 o
  -2  10  22       24.85       30.15     22.30 o
  -1  10  22      126.00      129.15     23.28 o
   0  10  22      341.82      404.01     23.42 o
   1  10  22      109.86      125.65     16.55 o
   2  10  22        0.05       -6.03     14.86 o
   3  10  22        1.04        5.89     18.51 o
  -2  11  22       65.07       79.37     25.52 o
  -1  11  22       20.69       19.07     27.35 o
   0  11  22       86.47       91.29     17.25 o
   1  11  22        4.61       -0.98     16.41 o
   2  11  22       34.57       39.83     15.71 o
   3  11  22        0.01       -9.54     17.39 o
  -2  12  22      114.84      124.11     39.41 o
  -1  12  22      114.45      120.88     24.54 o
   0  12  22      150.22      159.44     20.89 o
   1  12  22        7.01        0.70     18.23 o
   2  12  22       20.39       41.65     16.55 o
   3  12  22      158.09      157.06     56.65 o
  -1  13  22       37.91       39.83     24.12 o
   0  13  22       71.11       83.86     22.30 o
   1  13  22      181.80      171.78     22.86 o
   2  13  22      454.08      461.50     25.80 o
   0  14  22       16.26       12.48     23.14 o
   1  14  22        0.05       -4.63     20.75 o
   0  -2  23       83.85       53.57     18.79 o
  -1  -1  23      181.55      172.20     20.89 o
   0  -1  23       79.78       31.55     23.70 o
   1  -1  23        7.57        5.33     21.18 o
  -2   0  23      163.31      192.26     29.17 o
  -1   0  23      128.88      151.45     28.75 o
   0   0  23       68.52       62.54     23.70 o
   1   0  23        0.62       -0.84     19.35 o
   2   0  23      130.83      120.18     27.63 o
  -2   1  23       47.64       45.01     24.82 o
  -1   1  23       58.69      135.88     41.65 o
   0   1  23      213.14      220.16     24.26 o
   1   1  23       91.39      140.79     30.01 o
   2   1  23       15.38       22.02     20.89 o
  -2   2  23      137.69      158.46     27.77 o
  -1   2  23       29.36       39.69     27.06 o
   0   2  23        6.40        5.89     19.63 o
   1   2  23        2.81       -1.12     22.30 o
   2   2  23      266.17      234.47     22.02 o
   3   2  23        5.14        0.28     43.05 o
  -3   3  23        8.86      -14.44     35.90 o
  -2   3  23        3.95       -1.68     23.56 o
  -1   3  23        4.36        0.98     22.86 o
   0   3  23       67.05       78.53     24.12 o
   1   3  23       32.82       63.67     24.26 o
   2   3  23      148.28      138.55     24.68 o
   3   3  23        3.38      -11.92     26.08 o
  -3   4  23       12.32       -7.29     34.36 o
  -2   4  23        0.55       11.36     27.06 o
  -1   4  23       94.84       74.18     16.97 o
   0   4  23      376.08      429.25     25.80 o
   1   4  23        1.28      -19.49     29.59 o
   2   4  23       73.47       71.94     20.19 o
   3   4  23        0.44       36.32     27.77 o
  -3   5  23        2.31      -20.33     36.60 o
  -2   5  23        1.00       28.89     19.77 o
  -1   5  23      320.29      324.78     19.63 o
   0   5  23       24.40       -0.98     14.44 o
   1   5  23       17.59       10.80     19.63 o
   2   5  23      265.11      267.70     22.30 o
   3   5  23      220.82      221.43     26.08 o
  -3   6  23       87.11       68.29     32.67 o
  -2   6  23      115.55      101.53     21.32 o
  -1   6  23        2.40       -0.70     13.88 o
   0   6  23        1.41       14.44     16.27 o
   1   6  23      129.16      112.61     17.67 o
   2   6  23       40.21       38.00     24.54 o
   3   6  23       53.93       42.49     19.91 o
  -3   7  23        6.83        5.61     31.41 o
  -2   7  23       14.63       21.60     22.86 o
  -1   7  23      228.25      240.50     16.97 o
   0   7  23        0.14        3.09     16.83 o
   1   7  23      125.57      132.80     15.99 o
   2   7  23        2.38       -3.37     16.55 o
   3   7  23      246.88      210.63     25.80 o
  -3   8  23       52.06       44.73     32.11 o
  -2   8  23       43.60       31.41     17.39 o
  -1   8  23      295.06      336.70     24.96 o
   0   8  23      267.85      266.72     24.68 o
   1   8  23      578.51      603.42     23.56 o
   2   8  23        0.89        3.37     14.30 o
   3   8  23        1.99       -8.13     19.21 o
  -2   9  23       59.07       67.03     22.02 o
  -1   9  23       35.56       26.64     17.53 o
   0   9  23        0.20       15.99     20.19 o
   1   9  23        2.87       10.52     17.53 o
   2   9  23      222.85      257.05     23.28 o
   3   9  23       59.33       59.46     24.54 o
  -2  10  23       99.25       70.26     25.24 o
  -1  10  23      140.58      144.58     24.82 o
   0  10  23      464.81      450.14     31.41 o
   1  10  23       22.17       11.22     16.55 o
   2  10  23      171.78      150.05     19.63 o
   3  10  23        7.16      -11.50     25.38 o
  -2  11  23      313.39      253.40     43.89 o
  -1  11  23       16.21       14.72     20.47 o
   0  11  23       11.69        5.05     19.91 o
   1  11  23      114.24      116.95     17.81 o
   2  11  23      332.80      313.28     20.75 o
  -1  12  23      161.31      142.76     23.84 o
   0  12  23       71.73       83.58     24.68 o
   1  12  23       27.11       21.74     16.83 o
   2  12  23       87.86       96.20     27.77 o
  -1  13  23       81.67       73.76     40.67 o
   0  13  23        0.10        5.05     36.88 o
   1  13  23      118.50      118.64     32.95 o
  -1   0  24        7.29       56.79     29.59 o
   0   0  24        0.10        7.71     25.24 o
   1   0  24      179.07      243.86     46.98 o
  -1   1  24       22.47        2.10     28.19 o
   0   1  24      110.52       89.75     21.03 o
   1   1  24      209.69      229.42     30.43 o
  -2   2  24       46.80       41.37     39.69 o
  -1   2  24       94.17       68.85     23.70 o
   0   2  24      106.90      105.31     26.36 o
   1   2  24       48.31       71.38     26.64 o
   2   2  24      110.46       51.61     46.98 o
  -2   3  24       21.52        0.70     29.45 o
  -1   3  24      223.26      250.31     23.14 o
   0   3  24       61.55       55.67     25.38 o
   1   3  24        0.01      -26.36     26.36 o
   2   3  24        1.98      -10.24     20.05 o
  -2   4  24       16.28       29.87     29.45 o
  -1   4  24       37.24       46.84     18.37 o
   0   4  24       81.64      111.34     23.70 o
   1   4  24      153.29      165.89     25.52 o
   2   4  24       38.54       25.80     20.19 o
  -2   5  24        1.44        2.10     26.92 o
  -1   5  24       93.96      108.40     17.25 o
   0   5  24       28.04       32.67     17.11 o
   1   5  24        6.73       21.74     29.73 o
   2   5  24       57.99       25.38     20.33 o
  -2   6  24      125.07      156.64     26.08 o
  -1   6  24      176.79      178.52     16.41 o
   0   6  24        5.96       14.72     19.35 o
   1   6  24      791.83      867.05     35.76 o
   2   6  24       22.29       11.92     18.65 o
  -2   7  24       93.75      106.30     24.12 o
  -1   7  24        0.11        0.14     16.97 o
   0   7  24       77.40       82.32     16.27 o
   1   7  24        2.36        7.01     21.88 o
   2   7  24       91.02       86.52     20.89 o
  -2   8  24       32.26       41.65     21.74 o
  -1   8  24       23.82       29.45     17.39 o
   0   8  24      364.28      386.90     27.49 o
   1   8  24       34.08       23.84     19.63 o
   2   8  24       43.01       47.68     17.81 o
  -2   9  24      291.41      264.76     57.50 o
  -1   9  24       94.40       98.72     19.21 o
   0   9  24        0.01       -7.01     23.56 o
   1   9  24       30.87       16.27     17.81 o
   2   9  24      374.76      347.92     28.19 o
  -1  10  24        8.37       -0.42     22.44 o
   0  10  24      305.65      306.13     29.73 o
   1  10  24        0.22        4.49     16.69 o
   2  10  24       11.63       -2.52     19.77 o
  -1  11  24       34.86       75.16     41.23 o
   0  11  24      106.22       77.83     24.54 o
   1  11  24      216.02      239.10     21.60 o
   2  11  24       49.28       59.74     48.24 o
   0  12  24        2.02       56.93     55.67 o
   1  12  24       54.36       21.46     37.72 o
   0   2  25       15.79        3.37     31.13 o
   1   2  25      257.85      233.35     40.39 o
  -1   3  25       65.23       81.62     34.64 o
   0   3  25        0.38       11.22     25.80 o
   1   3  25        3.96       40.25     32.11 o
  -1   4  25       10.02      -10.52     21.60 o
   0   4  25      180.20      223.95     35.20 o
   1   4  25      123.46       94.66     28.89 o
  -1   5  25       53.32       61.00     17.81 o
   0   5  25       73.90       81.19     20.61 o
   1   5  25        0.68       -8.27     22.16 o
   2   5  25       51.68       36.46     43.05 o
  -1   6  25       15.70       16.13     18.23 o
   0   6  25       17.19       16.55     22.72 o
   1   6  25       45.65       33.52     25.52 o
   2   6  25       77.51       31.83     31.83 o
  -1   7  25       27.17       41.09     20.05 o
   0   7  25      189.48      165.47     26.36 o
   1   7  25       55.05       65.07     22.72 o
   2   7  25        5.82        0.42     26.64 o
  -1   8  25       18.51       11.64     20.61 o
   0   8  25      271.03      220.16     25.66 o
   1   8  25        2.88       -5.19     26.08 o
  -1   9  25      352.86      305.99     47.12 o
   0   9  25        0.51        3.65     19.91 o
   1   9  25       30.37      -18.37     55.39 o
   0  10  25       82.68       75.59     41.37 o
   1  10  25      203.51      174.87     52.73 o
 
